# Supplementary material for: 4-{2-[2-(4-Chloro­benzyl­idene)hydrazinyl­idene]-3,6-dihydro-2H-1,3,4-thia­diazin-5-yl}-3-phenyl­sydnone
Source: Acta Crystallogr Sect E Struct Rep Online. 2011 Apr 22;67(Pt 5):o1177–8. doi: 10.1107/S1600536811013912 (PMC3089094; doi:10.1107/S1600536811013912)
Supplement: Supplementary file 2 [file e-67-o1177-Isup2.hkl]

# 
# h,k,l, Fc-squared, Fo-squared, sigma(Fo-squared) and status flag 
# 
data_I
_shelx_title ' bk71_0m in P-1' 
_shelx_refln_list_code          4 
_shelx_F_calc_maximum      121.81 
_exptl_crystal_F_000       424.00 
_reflns_d_resolution_high  0.6614 
 
loop_ 
 _symmetry_equiv_pos_as_xyz 
 'x, y, z' 
 '-x, -y, -z' 
 
_cell_length_a     7.3180 
_cell_length_b    10.1567 
_cell_length_c    12.4721 
_cell_angle_alpha  96.686 
_cell_angle_beta   95.285 
_cell_angle_gamma  95.229 
 
_shelx_F_squared_multiplier     1.000 
 
loop_ 
 _refln_index_h 
 _refln_index_k 
 _refln_index_l 
 _refln_F_squared_calc 
 _refln_F_squared_meas 
 _refln_F_squared_sigma 
 _refln_observed_status 
   1   0   0     2598.37     2882.18     51.91 o 
   2   0   0     3302.40     3911.08     69.45 o 
   3   0   0      911.23     1007.88     19.26 o 
   4   0   0     1019.91     1139.44     15.77 o 
   5   0   0        6.44        5.77      0.55 o 
   6   0   0        0.49       -0.88      0.53 o 
   7   0   0        1.93        0.80      0.67 o 
   8   0   0      305.76      297.91      5.32 o 
   9   0   0        8.95        9.11      1.08 o 
  10   0   0        4.02        6.79      1.72 o 
 -11   1   0        5.88        5.23      1.45 o 
 -10   1   0      160.37      169.33      4.05 o 
  -9   1   0        0.03       -1.64      1.05 o 
  -8   1   0       15.37       13.37      1.34 o 
  -7   1   0       59.16       61.24      2.02 o 
  -6   1   0      123.76      125.33      2.85 o 
  -5   1   0      103.01      108.49      2.21 o 
  -4   1   0       10.75        4.80      0.64 o 
  -3   1   0      203.99      243.64      5.98 o 
  -2   1   0     5501.47     6395.40    115.77 o 
   1   1   0       52.42       59.56      1.51 o 
   2   1   0       28.78       28.47      1.24 o 
   3   1   0       20.06       31.61      1.60 o 
   4   1   0      371.29      389.67      5.07 o 
   5   1   0      140.74      157.73      2.52 o 
   6   1   0      633.65      650.84      7.26 o 
   7   1   0      297.10      311.32      3.91 o 
   8   1   0        7.03        7.72      0.90 o 
   9   1   0       73.96       81.07      2.61 o 
  10   1   0       69.97       72.83      2.76 o 
 -11   2   0        0.44       -2.30      1.15 o 
 -10   2   0       59.37       58.12      3.10 o 
  -9   2   0       11.90       11.85      1.59 o 
  -8   2   0        7.20        5.29      1.00 o 
  -7   2   0      247.40      236.31      5.14 o 
  -6   2   0      510.94      504.63      5.22 o 
  -5   2   0        6.72        3.91      0.46 o 
  -4   2   0     2952.53     3143.95     27.26 o 
  -3   2   0       83.60       69.19      2.81 o 
  -1   2   0      272.36      329.02      6.88 o 
   0   2   0      201.40      242.01      5.00 o 
   1   2   0      806.22     1087.78     19.77 o 
   2   2   0        3.22        5.78      0.67 o 
   3   2   0      141.63      151.97      1.92 o 
   4   2   0      585.98      590.93      5.97 o 
   5   2   0      510.97      498.00      7.65 o 
   6   2   0      306.43      314.61      3.68 o 
   7   2   0       34.17       35.52      1.40 o 
   8   2   0       65.49       73.93      2.35 o 
   9   2   0        0.02       -0.87      0.93 o 
  10   2   0        6.08        4.19      1.26 o 
 -10   3   0       58.51       60.29      3.07 o 
  -9   3   0        8.31        5.51      1.12 o 
  -8   3   0       20.20       14.35      1.39 o 
  -7   3   0       11.42       12.93      0.97 o 
  -6   3   0       55.09       53.04      1.39 o 
  -5   3   0      155.67      131.66      3.39 o 
  -4   3   0      373.52      368.04      4.19 o 
  -3   3   0      303.54      346.46      4.79 o 
  -1   3   0       80.84       85.16      2.73 o 
   0   3   0     1430.28     1634.20     29.72 o 
   1   3   0        0.83        0.41      0.34 o 
   2   3   0        3.27        9.22      0.91 o 
   3   3   0      796.17      822.61     11.13 o 
   4   3   0      711.77      711.84      6.90 o 
   5   3   0      245.52      250.82      3.18 o 
   6   3   0       27.24       25.16      1.06 o 
   7   3   0      159.58      165.15      5.06 o 
   8   3   0       17.27       16.11      1.57 o 
   9   3   0        0.11       -0.54      0.74 o 
  10   3   0        7.59        7.57      2.43 o 
 -10   4   0       70.47       76.92      2.88 o 
  -9   4   0      167.63      180.44      4.08 o 
  -8   4   0       34.30       36.44      1.84 o 
  -7   4   0      187.74      174.60      2.71 o 
  -6   4   0      318.43      283.20      3.50 o 
  -5   4   0        1.42        5.06      0.50 o 
  -4   4   0     1025.71     1088.45     11.39 o 
  -3   4   0     1072.67     1203.07     10.91 o 
  -2   4   0      819.29      899.50     11.79 o 
   0   4   0     1003.29     1164.78     21.91 o 
   1   4   0     2739.28     3067.97     38.89 o 
   2   4   0      671.99      659.98      6.99 o 
   3   4   0     1770.41     1870.80     26.54 o 
   4   4   0       66.77       57.75      2.35 o 
   5   4   0      478.98      478.34      9.12 o 
   6   4   0       99.96      107.34      3.23 o 
   7   4   0       72.75       72.44      2.95 o 
   8   4   0        5.87        6.40      1.39 o 
   9   4   0        2.37        0.95      1.16 o 
  10   4   0        1.75        0.68      1.86 o 
 -10   5   0       36.17       32.16      2.92 o 
  -9   5   0        4.31        4.70      0.99 o 
  -8   5   0        7.18        6.54      1.17 o 
  -7   5   0        0.16       -1.34      0.74 o 
  -6   5   0       19.13       18.16      1.00 o 
  -5   5   0       18.14       15.94      1.03 o 
  -4   5   0       36.16       33.81      2.27 o 
  -3   5   0      173.63      208.77      4.13 o 
  -2   5   0        0.68        2.71      0.31 o 
  -1   5   0      118.04      157.23      4.68 o 
   1   5   0     1172.47     1166.96     24.19 o 
   2   5   0      305.74      332.78      5.01 o 
   3   5   0      414.61      421.76      5.95 o 
   4   5   0        6.87       13.71      0.98 o 
   5   5   0      116.57      120.82      3.08 o 
   6   5   0        3.38        2.34      0.89 o 
   7   5   0       85.44       86.57      3.15 o 
   8   5   0       84.12       77.29      3.32 o 
   9   5   0       19.70       22.49      2.24 o 
 -10   6   0        1.02        1.43      1.94 o 
  -9   6   0       66.11       62.45      3.37 o 
  -8   6   0      100.89       94.69      2.58 o 
  -7   6   0       41.70       30.93      1.52 o 
  -6   6   0        2.16        0.42      0.56 o 
  -5   6   0        3.17        0.09      0.46 o 
  -4   6   0       23.36       20.53      1.08 o 
  -3   6   0      748.16      757.74      8.21 o 
  -2   6   0       10.12       11.87      0.84 o 
  -1   6   0     1593.04     1597.26     30.68 o 
   0   6   0       68.05       43.93      2.26 o 
   1   6   0      938.70     1034.82     14.29 o 
   2   6   0      201.07      235.55      6.31 o 
   3   6   0       15.17       15.70      1.07 o 
   4   6   0       84.41       78.85      2.03 o 
   5   6   0      303.74      312.81      5.44 o 
   6   6   0       11.04        9.08      1.28 o 
   7   6   0      502.74      532.97      9.06 o 
   8   6   0       71.93       72.58      3.11 o 
   9   6   0       16.95       13.77      1.89 o 
 -10   7   0       78.09       70.55      3.76 o 
  -9   7   0        3.14        1.55      0.99 o 
  -8   7   0      101.87       96.75      3.36 o 
  -7   7   0        1.84        2.07      0.69 o 
  -6   7   0      229.23      220.94      3.47 o 
  -5   7   0      891.54      843.88      8.62 o 
  -4   7   0        0.05       -0.52      0.31 o 
  -3   7   0     1403.72     1339.79     17.37 o 
  -2   7   0      232.02      232.66      4.14 o 
  -1   7   0        8.65       13.21      0.69 o 
   0   7   0      116.71      113.33      4.03 o 
   1   7   0      142.05      144.82      3.90 o 
   2   7   0        6.45        4.56      0.61 o 
   3   7   0       38.72       31.88      1.97 o 
   4   7   0      144.10      146.42      4.88 o 
   5   7   0      180.76      186.49      3.58 o 
   6   7   0       32.83       34.86      1.82 o 
   7   7   0       11.22        9.76      1.30 o 
   8   7   0       41.40       43.59      2.46 o 
   9   7   0        1.57        0.56      1.17 o 
  -9   8   0       42.36       36.60      1.95 o 
  -8   8   0       87.71       81.01      3.06 o 
  -7   8   0      241.39      248.44      4.30 o 
  -6   8   0        0.14       -0.17      0.50 o 
  -5   8   0        0.01       -0.83      0.41 o 
  -4   8   0       55.43       46.07      1.14 o 
  -3   8   0     1861.18     1723.90     23.18 o 
  -2   8   0       77.04       75.37      2.09 o 
  -1   8   0       29.58       33.89      0.83 o 
   0   8   0       14.02       15.01      1.77 o 
   1   8   0       72.95       97.35      2.79 o 
   2   8   0        0.89        1.85      1.51 o 
   3   8   0      204.26      186.38      5.16 o 
   4   8   0      266.53      274.05      7.39 o 
   5   8   0      151.02      152.51      5.69 o 
   6   8   0       13.44        6.26      1.77 o 
   7   8   0        0.02       -1.13      1.44 o 
   8   8   0        2.49        0.13      0.88 o 
  -9   9   0        2.78        3.87      0.98 o 
  -8   9   0        9.12        7.52      1.03 o 
  -7   9   0        6.20        8.57      0.99 o 
  -6   9   0      133.07      133.20      3.36 o 
  -5   9   0       14.43       13.42      0.82 o 
  -4   9   0      180.82      171.17      3.09 o 
  -3   9   0      123.28      103.01      4.14 o 
  -2   9   0      132.47      108.50      2.69 o 
  -1   9   0        6.34        5.62      0.62 o 
   0   9   0        2.17        5.80      1.36 o 
   1   9   0       22.70       23.66      1.61 o 
   2   9   0       17.94       21.66      1.51 o 
   3   9   0      339.14      320.19      7.66 o 
   4   9   0      105.21      114.96      4.40 o 
   5   9   0       12.70       15.57      2.17 o 
   6   9   0       10.76        9.47      2.03 o 
   7   9   0        4.13        4.29      1.87 o 
   8   9   0        0.59        0.62      1.77 o 
  -9  10   0      155.74      170.69      3.93 o 
  -8  10   0        7.87        8.80      1.05 o 
  -7  10   0      186.26      184.16      3.25 o 
  -6  10   0       46.52       42.55      2.08 o 
  -5  10   0      122.86      114.00      2.79 o 
  -4  10   0       13.69       12.64      0.99 o 
  -3  10   0       33.57       29.52      1.77 o 
  -2  10   0      292.99      302.06      5.48 o 
  -1  10   0      260.74      238.31      4.25 o 
   0  10   0        0.82        0.81      1.07 o 
   1  10   0       80.83       75.27      2.23 o 
   2  10   0       51.97       68.24      2.61 o 
   3  10   0        9.22        9.73      1.45 o 
   4  10   0       20.24       19.43      2.16 o 
   5  10   0        6.69        7.65      1.73 o 
   6  10   0       75.98       75.73      4.34 o 
   7  10   0        9.73        9.24      2.37 o 
  -8  11   0        6.35        4.01      1.24 o 
  -7  11   0        0.58        0.01      0.87 o 
  -6  11   0        1.00        0.47      0.83 o 
  -5  11   0       55.46       56.20      2.27 o 
  -4  11   0       30.76       28.95      1.51 o 
  -3  11   0      337.62      323.47      9.08 o 
  -2  11   0       35.47       31.31      2.95 o 
  -1  11   0      155.33      147.32      3.19 o 
   1  11   0       64.04       57.37      2.04 o 
   2  11   0        1.19        0.14      0.68 o 
   3  11   0       11.77        7.68      1.44 o 
   4  11   0       33.93       26.45      2.55 o 
   5  11   0        0.57       -0.62      1.23 o 
   6  11   0        6.44        2.62      1.55 o 
  -7  12   0       17.04       17.60      3.32 o 
  -6  12   0       35.45       30.72      1.99 o 
  -5  12   0       66.98       67.17      4.58 o 
  -4  12   0       51.43       52.68      1.89 o 
  -3  12   0      160.04      174.37      4.40 o 
  -2  12   0      175.49      186.39      4.20 o 
  -1  12   0        0.26       -0.01      0.65 o 
   0  12   0       54.77       54.59      2.06 o 
   1  12   0        1.52        1.40      0.73 o 
   2  12   0       15.38       17.57      1.58 o 
   3  12   0       23.97       22.43      2.12 o 
   4  12   0        1.94        1.65      1.37 o 
   5  12   0        4.22        3.08      1.70 o 
  -6  13   0       40.97       50.72      2.79 o 
  -5  13   0       35.10       37.83      2.22 o 
  -4  13   0       21.85       22.01      1.41 o 
  -3  13   0       51.88       56.23      2.61 o 
  -2  13   0       19.02       23.77      1.91 o 
  -1  13   0        4.36        4.06      0.90 o 
   0  13   0        0.00       -0.75      0.66 o 
   1  13   0        7.71        5.29      0.96 o 
   2  13   0       41.17       42.88      2.36 o 
   3  13   0        0.21        0.04      0.95 o 
   4  13   0       47.93       50.39      3.27 o 
  -5  14   0      132.75      144.84      3.53 o 
  -4  14   0       11.77       10.19      1.35 o 
  -3  14   0       82.41       82.89      3.80 o 
  -2  14   0       53.09       53.93      2.76 o 
  -1  14   0       26.76       23.81      1.81 o 
   0  14   0        1.87        1.77      0.85 o 
   1  14   0       29.69       32.93      1.93 o 
   2  14   0       58.10       66.86      2.91 o 
   3  14   0        1.18        1.27      1.19 o 
  -3  15   0        2.36        3.16      1.38 o 
  -2  15   0        0.07       -0.02      1.07 o 
  -1  15   0        8.37       10.12      1.34 o 
   0  15   0       58.31       66.96      2.62 o 
   2 -15   1       14.11       18.59      1.87 o 
   3 -15   1       11.20        8.34      1.71 o 
  -3 -14   1       73.45       83.95      3.47 o 
  -2 -14   1        6.64        5.98      1.12 o 
   1 -14   1       10.93       12.16      1.24 o 
   2 -14   1        0.03       -1.12      0.87 o 
   3 -14   1       26.86       29.34      2.57 o 
   4 -14   1       30.44       31.74      1.65 o 
   5 -14   1        3.90        0.90      1.44 o 
  -4 -13   1      114.96      116.82      4.71 o 
  -3 -13   1        7.21        7.73      1.52 o 
  -2 -13   1       31.60       33.25      1.97 o 
   1 -13   1       16.46       17.91      1.36 o 
   2 -13   1        3.58        3.33      1.01 o 
   3 -13   1       75.23       88.62      3.16 o 
   4 -13   1        2.10        3.22      0.83 o 
   5 -13   1       25.16       23.34      2.61 o 
   6 -13   1        5.88        4.58      1.16 o 
  -5 -12   1      148.67      159.73      5.99 o 
  -4 -12   1       15.09       11.78      1.90 o 
  -3 -12   1        4.49        2.64      1.13 o 
  -2 -12   1       19.09       20.52      1.58 o 
   1 -12   1       35.89       35.52      1.93 o 
   2 -12   1        9.89        7.52      1.03 o 
   3 -12   1       93.88      108.04      3.37 o 
   4 -12   1        2.17        3.04      0.76 o 
   5 -12   1       28.47       28.59      2.65 o 
   6 -12   1       64.30       63.48      2.51 o 
   7 -12   1       16.50       19.94      2.75 o 
  -6 -11   1        0.10       -0.58      1.26 o 
  -5 -11   1       35.53       35.90      3.07 o 
  -4 -11   1      484.85      499.06     11.59 o 
  -3 -11   1      362.01      377.77      8.75 o 
  -2 -11   1        1.50        2.11      0.77 o 
   0 -11   1      206.79      194.13     11.55 o 
   1 -11   1       63.26       60.81      3.96 o 
   2 -11   1       17.37       16.65      1.27 o 
   3 -11   1        1.11        0.72      1.41 o 
   4 -11   1        0.11        0.00      0.60 o 
   5 -11   1       76.61       74.70      2.36 o 
   6 -11   1       20.14       19.08      1.76 o 
   7 -11   1       12.03       10.17      1.38 o 
   8 -11   1       38.68       40.91      2.45 o 
  -7 -10   1        3.70        3.52      1.88 o 
  -6 -10   1       41.49       47.97      3.68 o 
  -5 -10   1        0.48        1.41      1.24 o 
  -4 -10   1        0.01       -0.73      0.97 o 
  -3 -10   1        1.52        0.46      0.86 o 
  -2 -10   1      373.15      351.76      7.37 o 
  -1 -10   1        9.07       12.28      1.37 o 
   0 -10   1        0.05        0.10      1.06 o 
   1 -10   1        0.76        2.37      1.28 o 
   2 -10   1       52.96       52.46      2.17 o 
   3 -10   1       12.26       10.88      1.49 o 
   4 -10   1       35.93       39.71      2.50 o 
   5 -10   1        5.27        4.33      0.86 o 
   6 -10   1      170.96      166.37      3.72 o 
   7 -10   1      143.15      148.25      2.89 o 
   8 -10   1       29.55       30.96      1.63 o 
  -8  -9   1       13.27        9.63      2.61 o 
  -7  -9   1       25.37       27.87      3.43 o 
  -6  -9   1       54.29       58.51      3.84 o 
  -5  -9   1       42.35       43.43      3.10 o 
  -4  -9   1      113.46      112.99      4.24 o 
  -3  -9   1       26.10       25.42      2.05 o 
  -2  -9   1       42.31       34.63      3.08 o 
  -1  -9   1       24.24       24.74      1.63 o 
   0  -9   1        0.30        1.71      1.04 o 
   1  -9   1       40.26       30.53      2.69 o 
   2  -9   1      696.49      670.90      9.99 o 
   3  -9   1     1123.90     1115.77     16.01 o 
   4  -9   1      580.42      528.47      7.49 o 
   5  -9   1      294.57      285.09      3.65 o 
   6  -9   1        1.66        0.61      0.59 o 
   7  -9   1        4.65        0.64      0.68 o 
   8  -9   1       12.36       10.87      1.14 o 
   9  -9   1        2.27        2.05      0.92 o 
  -8  -8   1       76.36       79.06      5.25 o 
  -7  -8   1      154.34      147.87      6.43 o 
  -6  -8   1       28.50       30.52      3.18 o 
  -5  -8   1      272.17      289.37      8.27 o 
  -4  -8   1       25.10       26.51      2.23 o 
  -3  -8   1       46.56       35.53      2.05 o 
  -2  -8   1       10.62        9.31      0.79 o 
  -1  -8   1      373.63      384.44      9.67 o 
   0  -8   1      308.87      289.22      7.93 o 
   1  -8   1      104.89      115.25      4.69 o 
   2  -8   1       92.06       84.21      3.03 o 
   3  -8   1      926.53      963.59     13.96 o 
   4  -8   1      220.60      231.82      2.90 o 
   5  -8   1       26.92       25.01      1.12 o 
   6  -8   1        6.05        6.28      0.94 o 
   7  -8   1       15.88       14.35      1.20 o 
   8  -8   1       83.83       79.25      2.74 o 
   9  -8   1        3.29        1.09      0.87 o 
  -9  -7   1       21.49       24.21      2.13 o 
  -8  -7   1        0.35       -2.11      1.05 o 
  -7  -7   1        2.03        1.23      0.89 o 
  -6  -7   1       24.61       23.08      1.57 o 
  -5  -7   1      285.10      287.76      8.05 o 
  -4  -7   1        8.61        6.69      1.25 o 
  -3  -7   1      104.08      101.01      2.53 o 
  -2  -7   1      489.39      466.07      6.86 o 
  -1  -7   1      939.14      933.67     13.47 o 
   0  -7   1       13.21       14.17      1.68 o 
   1  -7   1     1793.90     1837.03     35.51 o 
   2  -7   1     1439.63     1388.90     18.43 o 
   3  -7   1        3.35        5.43      0.71 o 
   4  -7   1        2.76        4.88      0.68 o 
   5  -7   1       27.03       22.43      1.10 o 
   6  -7   1        9.33        6.82      0.97 o 
   7  -7   1        4.12        1.45      0.72 o 
   8  -7   1        0.58        1.09      0.75 o 
   9  -7   1       14.66       14.27      1.57 o 
  10  -7   1       14.66       13.17      2.29 o 
  -9  -6   1      123.36      124.59      7.21 o 
  -8  -6   1       20.53       18.37      1.98 o 
  -7  -6   1      230.02      226.71      5.11 o 
  -6  -6   1      180.10      189.89      4.30 o 
  -5  -6   1       13.99        8.96      0.96 o 
  -4  -6   1      258.25      250.99      3.50 o 
  -3  -6   1      820.39      818.52     11.44 o 
  -2  -6   1      185.87      182.84      3.21 o 
  -1  -6   1      842.41      971.60     14.72 o 
   0  -6   1      382.48      386.55      9.09 o 
   1  -6   1        7.38        2.68      0.95 o 
   2  -6   1        0.01        0.34      0.35 o 
   3  -6   1       90.62       76.04      2.15 o 
   4  -6   1      953.04      880.14     11.76 o 
   5  -6   1       98.65       80.94      1.82 o 
   6  -6   1      141.58      125.12      2.52 o 
   7  -6   1        0.97        1.04      0.64 o 
   8  -6   1      251.92      262.00      4.37 o 
   9  -6   1       90.31       84.68      2.94 o 
  10  -6   1       30.01       30.15      2.80 o 
 -10  -5   1       28.20       21.07      3.02 o 
  -9  -5   1       56.95       51.45      3.08 o 
  -8  -5   1      104.55      103.62      6.24 o 
  -7  -5   1       79.88       91.13      3.19 o 
  -6  -5   1       85.32       83.10      2.74 o 
  -5  -5   1      630.60      628.08      7.69 o 
  -4  -5   1      314.97      316.15     13.12 o 
  -3  -5   1       23.09       25.93      2.64 o 
  -2  -5   1      266.39      277.01      4.32 o 
  -1  -5   1      720.01      720.31     83.71 o 
   0  -5   1        0.68        4.40      0.88 o 
   1  -5   1      151.95      196.62      5.51 o 
   2  -5   1       83.52      113.80      1.72 o 
   3  -5   1      444.81      474.80      6.89 o 
   4  -5   1      693.71      681.23     14.10 o 
   5  -5   1       55.85       50.64      1.48 o 
   6  -5   1      143.58      141.62      2.67 o 
   7  -5   1      349.83      375.04      5.39 o 
   8  -5   1       67.63       71.42      2.55 o 
   9  -5   1       30.31       25.84      2.50 o 
  10  -5   1        9.25        7.24      1.73 o 
 -10  -4   1        0.90        1.37      1.67 o 
  -9  -4   1        5.39        6.61      1.49 o 
  -8  -4   1       89.30       83.09      3.37 o 
  -7  -4   1      125.92      129.09      3.93 o 
  -6  -4   1      263.53      272.71      4.46 o 
  -5  -4   1       12.41       10.21      0.86 o 
  -4  -4   1      243.12      270.45      4.83 o 
  -3  -4   1       76.46       84.89      1.93 o 
  -2  -4   1       33.66       29.15      0.71 o 
  -1  -4   1       44.20       38.13      1.26 o 
   0  -4   1     2628.84     2814.17     50.94 o 
   2  -4   1      787.83      792.29     10.48 o 
   3  -4   1      116.63      107.55      2.13 o 
   4  -4   1      919.89      904.42      8.76 o 
   5  -4   1     1005.10      993.03     15.92 o 
   6  -4   1      364.54      346.52      3.99 o 
   7  -4   1       11.68       12.72      0.87 o 
   8  -4   1       27.83       29.80      1.46 o 
   9  -4   1       31.81       30.84      1.95 o 
  10  -4   1        0.34       -1.36      1.01 o 
 -10  -3   1        0.27       -0.77      1.82 o 
  -9  -3   1        4.21        3.89      0.91 o 
  -8  -3   1        1.81       -1.74      0.87 o 
  -7  -3   1      401.81      403.38      5.03 o 
  -6  -3   1       72.78       72.01      1.80 o 
  -5  -3   1       27.83       30.72      0.96 o 
  -4  -3   1        3.77        4.48      0.56 o 
  -3  -3   1      259.02      316.17      5.03 o 
  -2  -3   1       91.97      118.82      3.40 o 
  -1  -3   1      218.17      251.76      3.99 o 
   0  -3   1      119.62       98.47      2.90 o 
   3  -3   1      148.53      163.01      2.41 o 
   4  -3   1        1.72        0.10      0.34 o 
   5  -3   1       93.37       96.47      3.11 o 
   6  -3   1       65.21       62.43      1.68 o 
   7  -3   1        0.02        0.27      0.50 o 
   8  -3   1       98.28       84.60      2.68 o 
   9  -3   1       84.02       79.19      2.93 o 
  10  -3   1       44.74       40.69      2.69 o 
 -10  -2   1       16.37       13.96      1.59 o 
  -9  -2   1       65.72       67.20      4.61 o 
  -8  -2   1        7.59        8.32      0.92 o 
  -7  -2   1       10.66       10.09      0.91 o 
  -6  -2   1       45.88       39.49      1.21 o 
  -5  -2   1        0.74        2.39      0.46 o 
  -4  -2   1      524.45      580.56      5.89 o 
  -3  -2   1       65.78       68.76      1.15 o 
  -2  -2   1     1212.85     1295.91     23.90 o 
  -1  -2   1     2328.68     2557.45     45.78 o 
   0  -2   1     9830.14    10417.95    187.85 o 
   2  -2   1     6838.06     7334.09    131.72 o 
   3  -2   1     1452.88     1498.54     28.48 o 
   4  -2   1       67.07       50.87      1.22 o 
   5  -2   1        0.04       -0.18      0.30 o 
   6  -2   1       29.07       24.21      1.03 o 
   7  -2   1      381.09      377.79      6.92 o 
   8  -2   1        0.46        0.25      0.74 o 
   9  -2   1       20.76       19.12      1.96 o 
  10  -2   1       44.13       52.40      2.92 o 
 -10  -1   1       93.82       96.66      2.95 o 
  -9  -1   1       78.13       74.48      2.21 o 
  -8  -1   1        0.01       -1.11      0.58 o 
  -7  -1   1       20.29       19.72      2.33 o 
  -6  -1   1      172.86      174.89      2.95 o 
  -5  -1   1      145.14      162.13      2.57 o 
  -4  -1   1       81.13       89.45      1.92 o 
  -3  -1   1      298.34      332.99      7.35 o 
  -2  -1   1       27.21       47.12      1.70 o 
  -1  -1   1       47.67       70.07      1.97 o 
   1  -1   1     4455.29     4769.99     86.46 o 
   2  -1   1     3072.55     3589.58     64.18 o 
   3  -1   1      235.61      263.13      6.35 o 
   4  -1   1     1518.90     1618.78     17.13 o 
   5  -1   1      477.20      484.52      4.79 o 
   6  -1   1      104.67      100.46      2.16 o 
   7  -1   1      154.14      157.67      3.00 o 
   8  -1   1       76.03       82.72      2.64 o 
   9  -1   1      263.61      265.59      6.32 o 
  10  -1   1        0.81        0.87      1.25 o 
 -11   0   1        2.28        2.24      1.16 o 
 -10   0   1        0.42        0.25      0.85 o 
  -9   0   1       11.68        8.28      1.30 o 
  -8   0   1       15.36        8.81      1.62 o 
  -7   0   1        0.55       -0.07      0.59 o 
  -6   0   1        3.08        3.56      0.63 o 
  -5   0   1      366.51      395.79      5.40 o 
  -4   0   1     2898.42     3181.53     32.25 o 
  -3   0   1     2492.13     2755.63     49.90 o 
  -2   0   1     1770.13     2031.01     36.67 o 
   1   0   1      496.15      575.68     10.73 o 
   2   0   1     3740.63     4220.54     74.89 o 
   3   0   1     1352.67     1468.55     27.35 o 
   4   0   1      161.45      214.96      3.26 o 
   5   0   1      552.82      585.67      6.73 o 
   6   0   1       19.30       16.14      1.00 o 
   7   0   1      366.23      368.35      5.77 o 
   8   0   1      111.54      112.96      2.59 o 
   9   0   1        1.80        1.69      0.96 o 
  10   0   1        3.79        2.06      1.07 o 
 -11   1   1        3.99        3.15      2.01 o 
 -10   1   1       65.47       70.00      3.42 o 
  -9   1   1        3.73        0.46      1.61 o 
  -8   1   1       95.73       91.73      2.80 o 
  -7   1   1        4.11        3.85      0.70 o 
  -6   1   1      203.21      194.55      3.16 o 
  -5   1   1      704.21      689.93      7.71 o 
  -4   1   1       82.31       71.51      2.01 o 
  -3   1   1      153.53      197.93      5.13 o 
   2   1   1     1083.70     1253.58     22.76 o 
   3   1   1     1378.46     1509.18     37.75 o 
   4   1   1        1.98        1.26      0.36 o 
   5   1   1       67.29       58.92      1.49 o 
   6   1   1       18.44       13.31      0.96 o 
   7   1   1      101.33       95.13      1.97 o 
   8   1   1        3.34        3.20      0.76 o 
   9   1   1       21.64       18.30      2.11 o 
  10   1   1        3.97        1.77      1.12 o 
 -11   2   1       23.15       24.46      2.49 o 
 -10   2   1      117.98      129.50      5.42 o 
  -9   2   1        0.56       -0.77      0.91 o 
  -8   2   1        2.64        0.21      1.08 o 
  -7   2   1      481.90      473.62      6.92 o 
  -6   2   1      247.56      224.76      2.73 o 
  -5   2   1        9.29        9.78      0.62 o 
  -4   2   1       19.25       20.14      0.80 o 
  -3   2   1      753.65      886.78     16.42 o 
  -1   2   1       44.76       49.78      1.75 o 
   0   2   1       92.60       78.31      1.96 o 
   2   2   1     1556.34     1753.43     31.36 o 
   3   2   1       27.66       20.83      0.66 o 
   4   2   1     1066.48     1120.67     10.49 o 
   5   2   1     1444.58     1541.92     18.83 o 
   6   2   1       18.24       20.97      0.96 o 
   7   2   1        5.85        5.16      0.73 o 
   8   2   1        1.02       -1.22      0.81 o 
   9   2   1       43.93       39.12      3.98 o 
  10   2   1       42.37       43.83      2.05 o 
 -10   3   1       60.66       62.96      3.12 o 
  -9   3   1      209.57      209.13      5.01 o 
  -8   3   1      398.35      410.75      6.65 o 
  -7   3   1        3.56        6.03      0.75 o 
  -6   3   1       69.75       71.38      1.61 o 
  -5   3   1        5.34        3.84      0.96 o 
  -4   3   1        6.21       12.22      0.80 o 
  -3   3   1      937.11      994.77     10.49 o 
  -1   3   1      282.89      318.55      6.93 o 
   0   3   1     1281.64     1288.08     23.51 o 
   1   3   1      200.39      259.95      3.73 o 
   2   3   1       36.28       24.84      1.12 o 
   3   3   1        5.35       10.67      0.87 o 
   4   3   1       65.84       72.39      1.30 o 
   5   3   1      136.43      127.19      2.03 o 
   6   3   1        0.03        0.09      0.43 o 
   7   3   1      288.43      291.27      4.58 o 
   8   3   1      282.32      291.36      4.75 o 
   9   3   1       57.23       53.20      2.10 o 
  10   3   1       33.13       32.12      3.88 o 
 -10   4   1      130.01      148.88      5.95 o 
  -9   4   1       52.61       46.73      2.25 o 
  -8   4   1        0.00        0.34      0.68 o 
  -7   4   1        3.32        7.54      1.11 o 
  -6   4   1        0.04       -0.79      0.39 o 
  -5   4   1       24.95       19.32      0.90 o 
  -4   4   1      170.35      159.52      2.15 o 
  -3   4   1      263.68      324.19      4.30 o 
  -2   4   1      796.71      776.38     15.80 o 
  -1   4   1     1076.66     1021.69     19.66 o 
   0   4   1      698.98      778.89     14.96 o 
   1   4   1      604.81      625.95      8.51 o 
   2   4   1      111.71      113.23      2.00 o 
   3   4   1       69.76       71.38      1.77 o 
   4   4   1      149.37      143.42      3.03 o 
   5   4   1       79.40       71.16      1.87 o 
   6   4   1       70.51       70.38      2.67 o 
   7   4   1       13.86       13.64      1.66 o 
   8   4   1       23.51       21.46      2.71 o 
   9   4   1       54.06       59.55      4.41 o 
  10   4   1       27.67       29.67      3.59 o 
 -10   5   1        3.64        2.67      1.63 o 
  -9   5   1        3.43        2.10      0.90 o 
  -8   5   1        5.80        3.82      0.79 o 
  -7   5   1      156.16      130.38      2.28 o 
  -6   5   1      176.16      190.45      2.62 o 
  -5   5   1       47.27       38.26      1.03 o 
  -4   5   1      352.56      312.07      5.75 o 
  -3   5   1      556.04      504.63      5.94 o 
  -2   5   1      582.79      635.10      7.01 o 
  -1   5   1     1719.92     1793.69     22.67 o 
   0   5   1      710.54      765.62     15.11 o 
   1   5   1     1115.70     1350.87     14.13 o 
   2   5   1        2.79        6.45      0.60 o 
   3   5   1      405.16      407.53      5.78 o 
   4   5   1      419.87      410.83      6.39 o 
   5   5   1       12.20       14.66      2.47 o 
   6   5   1      290.37      305.60      8.88 o 
   7   5   1       15.76       13.69      1.55 o 
   8   5   1      173.53      184.64      6.35 o 
   9   5   1       39.77       37.76      4.09 o 
 -10   6   1        0.27       -0.38      1.25 o 
  -9   6   1       48.99       49.81      3.41 o 
  -8   6   1       93.33       90.03      2.51 o 
  -7   6   1       74.53       76.09      2.13 o 
  -6   6   1      356.71      338.23      4.57 o 
  -5   6   1      714.88      647.85      6.95 o 
  -4   6   1      571.62      489.87      6.18 o 
  -3   6   1      573.39      550.60      6.27 o 
  -2   6   1       47.39       65.92      1.81 o 
  -1   6   1       17.93       25.29      0.95 o 
   0   6   1        0.68        2.85      0.72 o 
   1   6   1      993.07     1109.46     14.36 o 
   2   6   1      366.15      362.24      5.48 o 
   3   6   1      109.41       90.59      2.16 o 
   4   6   1     1130.24     1141.61     23.96 o 
   5   6   1       93.05       88.63      3.15 o 
   6   6   1      125.71      137.02      5.66 o 
   7   6   1        0.57       -1.78      0.89 o 
   8   6   1       25.47       21.67      2.08 o 
   9   6   1       45.52       48.57      2.90 o 
 -10   7   1        9.52       13.47      2.19 o 
  -9   7   1       55.96       58.13      3.70 o 
  -8   7   1       59.53       61.22      2.12 o 
  -7   7   1      110.78      114.94      2.62 o 
  -6   7   1      154.23      165.34      2.95 o 
  -5   7   1       19.46       19.58      1.47 o 
  -4   7   1       29.58       23.93      0.99 o 
  -3   7   1       72.88       68.69      1.18 o 
  -2   7   1       14.13       19.16      1.12 o 
  -1   7   1        4.74        5.14      0.87 o 
   0   7   1       14.91       24.19      0.66 o 
   1   7   1        3.40        1.91      0.38 o 
   2   7   1       14.98       14.22      1.27 o 
   3   7   1        0.13       -0.10      0.62 o 
   4   7   1       32.40       29.94      2.36 o 
   5   7   1       14.04       11.11      1.26 o 
   6   7   1       49.18       49.13      3.19 o 
   7   7   1       18.14       13.95      1.46 o 
   8   7   1        6.76        4.62      1.27 o 
   9   7   1       17.04       12.60      4.96 o 
  -9   8   1       17.82       14.80      1.40 o 
  -8   8   1       78.87       79.88      2.43 o 
  -7   8   1      347.75      345.98      4.96 o 
  -6   8   1       62.62       55.55      1.74 o 
  -5   8   1      213.90      198.11      3.03 o 
  -4   8   1       22.53       17.80      1.13 o 
  -3   8   1      121.58      106.93      2.05 o 
  -2   8   1      116.95      132.22      3.60 o 
  -1   8   1       46.83       54.43      1.56 o 
   0   8   1      345.77      324.47      3.92 o 
   1   8   1      286.50      288.77      3.91 o 
   2   8   1      550.42      571.83     11.34 o 
   3   8   1        4.42        3.12      0.99 o 
   4   8   1       69.25       65.74      3.34 o 
   5   8   1      134.44      124.65      5.07 o 
   6   8   1        1.24        0.44      1.22 o 
   7   8   1        1.14        0.41      0.77 o 
   8   8   1       19.77       16.27      1.51 o 
  -9   9   1       79.56       82.09      2.58 o 
  -8   9   1       29.41       32.94      2.35 o 
  -7   9   1      130.19      125.56      2.75 o 
  -6   9   1       81.46       79.14      2.56 o 
  -5   9   1       19.92       16.07      0.92 o 
  -4   9   1      167.17      152.64      3.34 o 
  -3   9   1      257.76      237.32      3.83 o 
  -2   9   1      280.26      285.26      5.18 o 
  -1   9   1     1346.71     1289.34     17.30 o 
   0   9   1      759.10      686.19     12.56 o 
   1   9   1      124.03      105.08      2.96 o 
   2   9   1      110.23       96.27      3.17 o 
   3   9   1        3.72        3.57      1.06 o 
   4   9   1        2.14        1.54      1.08 o 
   5   9   1        0.58       -0.68      1.00 o 
   6   9   1        4.29        5.81      1.71 o 
   7   9   1       35.87       35.53      3.77 o 
   8   9   1        1.21        0.59      1.98 o 
  -8  10   1       32.60       35.05      1.71 o 
  -7  10   1       59.32       55.71      1.85 o 
  -6  10   1      267.21      273.22      4.99 o 
  -5  10   1       35.00       37.96      1.79 o 
  -4  10   1       46.57       43.07      1.64 o 
  -3  10   1      441.52      419.82      5.46 o 
  -2  10   1     1048.10     1031.57     14.70 o 
  -1  10   1       96.70       81.26      2.55 o 
   0  10   1       11.18       13.70      1.18 o 
   1  10   1       10.22        9.79      1.07 o 
   2  10   1       41.73       39.91      2.14 o 
   3  10   1        5.59        4.39      1.18 o 
   4  10   1      103.92      116.39      4.64 o 
   5  10   1       29.58       30.61      2.99 o 
   6  10   1       12.08       11.29      2.27 o 
   7  10   1       13.28        8.80      2.31 o 
  -8  11   1        0.43        0.83      0.68 o 
  -7  11   1       48.91       47.55      2.34 o 
  -6  11   1        2.03        1.17      1.12 o 
  -5  11   1       78.31       84.69      2.50 o 
  -4  11   1       55.25       52.76      2.01 o 
  -3  11   1        1.14        0.49      0.72 o 
  -2  11   1      170.86      176.12      5.70 o 
  -1  11   1       23.21       24.26      1.62 o 
   0  11   1       19.97       17.55      1.40 o 
   1  11   1        9.14        9.52      1.14 o 
   2  11   1        0.38        0.13      0.70 o 
   3  11   1        0.39       -0.45      0.96 o 
   4  11   1      146.58      150.43      5.41 o 
   5  11   1      229.64      242.74      7.80 o 
   6  11   1       52.03       55.00      3.91 o 
  -7  12   1       34.54       37.05      2.70 o 
  -6  12   1      268.19      282.06      5.25 o 
  -5  12   1       74.23       73.62      2.42 o 
  -4  12   1        0.86        2.16      0.74 o 
  -3  12   1        0.00        0.19      0.55 o 
  -2  12   1        0.90        0.89      0.85 o 
  -1  12   1      130.99      141.56      4.10 o 
   0  12   1        8.94        7.20      1.06 o 
   1  12   1        6.90        6.27      1.05 o 
   2  12   1       27.49       28.81      2.08 o 
   3  12   1       89.11       95.43      3.86 o 
   4  12   1        0.65        1.01      1.17 o 
   5  12   1       26.61       27.62      3.03 o 
  -6  13   1       17.45       15.73      1.59 o 
  -5  13   1        4.21        3.53      0.98 o 
  -4  13   1        1.46        1.08      0.75 o 
  -3  13   1       98.12      101.91      3.22 o 
  -2  13   1      203.11      196.30      5.56 o 
  -1  13   1        6.59        6.73      1.20 o 
   0  13   1      122.96      122.82      3.85 o 
   1  13   1      225.44      239.35      5.99 o 
   2  13   1        0.44        1.53      1.04 o 
   3  13   1        3.07        0.49      1.13 o 
   4  13   1       65.63       58.87      3.50 o 
  -5  14   1       54.83       60.06      2.69 o 
  -4  14   1        3.60        3.79      1.38 o 
  -3  14   1       41.89       44.70      1.99 o 
  -2  14   1      106.76       99.20      3.86 o 
  -1  14   1        2.73        3.16      1.09 o 
   0  14   1       20.23       25.88      1.99 o 
   1  14   1      100.57      110.46      3.82 o 
   2  14   1       68.69       75.13      3.31 o 
   3  14   1        0.97       -0.02      1.23 o 
  -2  15   1       86.21       98.76      3.98 o 
  -1  15   1        3.74        7.09      1.35 o 
   0  15   1       16.52       15.34      1.69 o 
   2 -15   2      101.66      109.85      3.85 o 
   3 -15   2        0.48        0.68      1.11 o 
  -3 -14   2       69.13       83.82      3.44 o 
   2 -14   2       62.07       69.23      2.97 o 
   3 -14   2        1.52        2.60      1.10 o 
   4 -14   2       19.70       19.19      1.41 o 
   5 -14   2        0.41       -0.90      0.87 o 
  -4 -13   2       10.97        7.29      1.67 o 
  -3 -13   2       70.89       77.87      3.26 o 
  -2 -13   2       39.46       41.19      2.03 o 
   2 -13   2       22.28       20.85      1.56 o 
   3 -13   2       61.93       60.19      6.84 o 
   4 -13   2        9.17       10.46      1.96 o 
   5 -13   2       14.61       19.04      1.49 o 
   6 -13   2       72.47       78.46      2.76 o 
  -6 -12   2        0.17       -0.85      1.46 o 
  -5 -12   2       74.80       74.84      4.11 o 
  -4 -12   2       82.71       99.25      4.29 o 
  -3 -12   2      135.95      148.06      4.63 o 
  -2 -12   2       53.38       54.57      2.24 o 
   1 -12   2       42.43       46.87      3.79 o 
   2 -12   2        0.02       -0.37      0.65 o 
   3 -12   2        0.02       -1.41      0.71 o 
   4 -12   2        5.77        8.19      0.94 o 
   5 -12   2       73.83       74.14      3.02 o 
   6 -12   2       18.93       18.99      1.62 o 
   7 -12   2        0.22       -0.07      1.00 o 
  -6 -11   2        0.00        0.62      1.34 o 
  -5 -11   2        3.10        1.48      1.42 o 
  -4 -11   2       35.21       36.41      2.77 o 
  -3 -11   2       41.68       40.46      2.46 o 
  -2 -11   2        0.15        0.50      0.62 o 
   0 -11   2       83.49       79.52      3.17 o 
   1 -11   2      147.85      140.58      6.09 o 
   2 -11   2        2.73        4.13      1.16 o 
   3 -11   2       33.01       38.71      2.05 o 
   4 -11   2      219.35      216.06      3.75 o 
   5 -11   2       63.30       63.82      2.22 o 
   6 -11   2      213.51      215.46      4.41 o 
   7 -11   2       97.48      108.57      3.30 o 
   8 -11   2       11.04       11.43      1.64 o 
  -7 -10   2        4.92        3.50      1.87 o 
  -6 -10   2        4.46        2.84      1.67 o 
  -5 -10   2       24.64       22.13      2.56 o 
  -4 -10   2       50.87       54.51      3.15 o 
  -3 -10   2       29.88       33.69      2.13 o 
  -2 -10   2        1.00        1.65      0.65 o 
  -1 -10   2        0.03        0.58      2.02 o 
   0 -10   2        3.34        1.13      0.82 o 
   1 -10   2      198.70      192.56      7.01 o 
   2 -10   2       62.37       60.15      2.03 o 
   3 -10   2      334.61      322.32      9.76 o 
   4 -10   2       17.28       22.75      2.53 o 
   5 -10   2      149.14      136.77      3.07 o 
   6 -10   2        0.71       -1.39      0.78 o 
   7 -10   2       42.24       40.35      1.65 o 
   8 -10   2        0.37       -0.73      0.68 o 
  -8  -9   2       64.76       61.29      4.71 o 
  -7  -9   2        0.52        1.22      1.58 o 
  -6  -9   2        0.52        0.65      1.29 o 
  -5  -9   2        7.88        5.62      1.58 o 
  -4  -9   2       13.97       13.42      1.77 o 
  -3  -9   2      811.05      824.98     15.98 o 
  -2  -9   2      710.70      675.69     13.25 o 
  -1  -9   2        7.19        6.48      1.06 o 
   0  -9   2      360.72      350.85      9.61 o 
   1  -9   2     1277.07     1187.89     25.09 o 
   2  -9   2        0.75       -0.49      1.19 o 
   3  -9   2        3.77        1.73      0.88 o 
   4  -9   2        0.60       -0.94      0.72 o 
   5  -9   2       28.58       29.23      1.58 o 
   6  -9   2        6.07        5.90      0.76 o 
   7  -9   2       66.98       66.41      3.49 o 
   8  -9   2        0.61        0.96      0.75 o 
   9  -9   2        6.49        5.90      1.06 o 
  -8  -8   2        1.99        2.22      1.86 o 
  -7  -8   2       20.31       21.66      3.05 o 
  -6  -8   2       78.19       74.11      4.17 o 
  -5  -8   2       99.28       95.09      4.29 o 
  -4  -8   2        3.64        1.48      1.02 o 
  -3  -8   2      216.85      213.04      5.04 o 
  -2  -8   2       15.62       22.01      1.08 o 
  -1  -8   2      290.55      293.84      5.72 o 
   0  -8   2        0.22        0.05      0.72 o 
   1  -8   2        0.34       -0.49      0.85 o 
   2  -8   2      489.54      503.24      7.80 o 
   3  -8   2      119.88      110.86      3.05 o 
   4  -8   2      549.73      517.79      5.42 o 
   5  -8   2        0.23       -0.38      0.44 o 
   6  -8   2       55.36       51.14      1.66 o 
   7  -8   2      188.03      172.13      3.29 o 
   8  -8   2       91.70      105.52      2.79 o 
   9  -8   2        7.08        7.38      1.14 o 
  -9  -7   2        0.25        1.45      1.35 o 
  -8  -7   2       40.01       44.98      4.54 o 
  -7  -7   2       58.53       63.02      2.49 o 
  -6  -7   2       74.48       73.05      2.33 o 
  -5  -7   2        9.08        6.41      1.47 o 
  -4  -7   2      186.81      191.43      4.09 o 
  -3  -7   2       65.44       58.45      2.23 o 
  -2  -7   2      217.51      206.49      2.77 o 
  -1  -7   2       27.95       26.25      1.47 o 
   0  -7   2      177.59      193.91      5.94 o 
   1  -7   2      629.55      599.15     13.81 o 
   2  -7   2      169.43      163.84      3.32 o 
   3  -7   2      105.90       95.25      4.05 o 
   4  -7   2      314.14      329.69      3.90 o 
   5  -7   2       25.92       20.08      1.04 o 
   6  -7   2      296.09      289.71      4.13 o 
   7  -7   2      228.78      228.26      3.81 o 
   8  -7   2        0.00        0.06      0.72 o 
   9  -7   2       82.08       76.99      2.83 o 
  10  -7   2        1.71        1.50      1.30 o 
  -9  -6   2       29.66       27.33      2.29 o 
  -8  -6   2       15.75       14.00      2.10 o 
  -7  -6   2        0.30        0.40      0.90 o 
  -6  -6   2      637.00      671.99     10.18 o 
  -5  -6   2        0.35       -0.64      0.44 o 
  -4  -6   2     1223.22     1293.59     13.72 o 
  -3  -6   2      599.74      621.97      9.12 o 
  -2  -6   2      115.91      140.61      2.66 o 
  -1  -6   2      172.34      179.39      3.77 o 
   0  -6   2     1430.66     1704.33     32.58 o 
   1  -6   2       28.71       15.93      1.83 o 
   2  -6   2       87.55       83.55      3.45 o 
   3  -6   2       15.55       11.17      0.68 o 
   4  -6   2     2262.17     2164.88     26.74 o 
   5  -6   2      189.61      181.75      2.85 o 
   6  -6   2       63.57       57.09      1.72 o 
   7  -6   2       35.17       39.13      1.65 o 
   8  -6   2       40.48       42.34      1.92 o 
   9  -6   2       15.70       16.02      2.12 o 
  10  -6   2       13.55       13.27      2.04 o 
 -10  -5   2        0.24       -2.60      1.30 o 
  -9  -5   2      189.84      207.62      5.60 o 
  -8  -5   2      143.29      147.41      6.18 o 
  -7  -5   2       19.52       16.49      3.22 o 
  -6  -5   2        0.72        0.06      0.72 o 
  -5  -5   2       54.18       55.66      1.67 o 
  -4  -5   2       55.94       59.71      1.81 o 
  -3  -5   2      614.49      702.83      7.41 o 
  -2  -5   2      112.67      108.68      2.20 o 
  -1  -5   2        3.23       10.26      0.89 o 
   0  -5   2      711.51      723.39     14.94 o 
   1  -5   2      199.57      222.95      3.45 o 
   2  -5   2      919.22     1015.83     10.69 o 
   3  -5   2      874.67      835.43     12.06 o 
   4  -5   2      272.71      238.38      6.46 o 
   5  -5   2       82.73       83.32      1.85 o 
   6  -5   2      274.88      258.66      3.83 o 
   7  -5   2        0.22       -1.14      0.57 o 
   8  -5   2        7.63        5.52      1.03 o 
   9  -5   2        0.47        1.10      1.16 o 
  10  -5   2        1.58        0.26      2.94 o 
 -10  -4   2       41.65       45.66      4.28 o 
  -9  -4   2        5.83        8.28      1.60 o 
  -8  -4   2      210.77      208.79      5.40 o 
  -7  -4   2       99.39      101.42      2.78 o 
  -6  -4   2        0.16       -0.66      0.52 o 
  -5  -4   2       11.63       13.51      0.98 o 
  -4  -4   2      188.23      237.47      9.49 o 
  -3  -4   2      306.86      306.28      3.70 o 
  -2  -4   2      756.94      701.05      7.42 o 
  -1  -4   2      204.84      263.77      6.47 o 
   3  -4   2      128.04      138.65      4.31 o 
   4  -4   2      251.25      244.74      5.47 o 
   5  -4   2      484.08      464.09      7.56 o 
   6  -4   2      190.81      177.79      2.58 o 
   7  -4   2       20.39       15.47      1.24 o 
   8  -4   2       61.66       60.26      2.37 o 
   9  -4   2      108.68      111.18      3.98 o 
  10  -4   2      116.26      111.05      4.62 o 
 -10  -3   2       48.97       62.34      4.71 o 
  -9  -3   2        0.16        0.43      1.64 o 
  -8  -3   2        0.45       -0.31      1.30 o 
  -7  -3   2      153.50      154.73      2.68 o 
  -6  -3   2        0.06       -0.25      0.40 o 
  -5  -3   2       42.33       43.44      1.41 o 
  -4  -3   2      392.02      388.29      4.13 o 
  -3  -3   2      552.02      539.69      7.85 o 
  -2  -3   2      435.23      430.40      9.23 o 
  -1  -3   2       15.03       20.83      0.97 o 
   0  -3   2       13.56       15.99      1.21 o 
   2  -3   2        6.84        2.14      0.78 o 
   3  -3   2      227.99      270.02      3.51 o 
   4  -3   2     1589.89     1673.46     15.17 o 
   5  -3   2      561.71      576.40      6.31 o 
   6  -3   2        0.91        0.99      0.43 o 
   7  -3   2      151.43      152.06      2.78 o 
   8  -3   2      235.19      254.34      4.81 o 
   9  -3   2        7.73        5.51      1.12 o 
  10  -3   2       20.05       19.96      2.11 o 
 -10  -2   2        8.25        5.08      2.21 o 
  -9  -2   2        6.16        4.95      1.05 o 
  -8  -2   2       13.50       16.29      1.15 o 
  -7  -2   2        5.05        1.72      0.90 o 
  -6  -2   2      524.97      526.98      7.17 o 
  -5  -2   2      705.18      718.33      8.71 o 
  -4  -2   2      264.74      282.15      4.01 o 
  -3  -2   2        3.36        1.06      0.34 o 
  -2  -2   2     1229.75     1337.81     24.93 o 
  -1  -2   2      128.51      122.26      3.33 o 
   1  -2   2      730.72      800.34     15.44 o 
   2  -2   2     2576.77     2886.76     52.34 o 
   3  -2   2       60.81       54.01      1.60 o 
   4  -2   2     1379.35     1547.99     12.60 o 
   5  -2   2     1133.06     1146.26     12.73 o 
   6  -2   2       47.94       43.42      1.31 o 
   7  -2   2       99.40       94.52      2.65 o 
   8  -2   2      202.64      201.77      4.23 o 
   9  -2   2       82.55       87.03      3.42 o 
  10  -2   2        7.83        7.28      1.56 o 
 -10  -1   2       73.38       80.12      2.73 o 
  -9  -1   2        3.50        3.04      0.87 o 
  -8  -1   2      124.53      127.19      3.28 o 
  -7  -1   2        4.49        3.23      0.72 o 
  -6  -1   2      511.11      508.18      6.01 o 
  -5  -1   2      503.22      526.83      5.87 o 
  -4  -1   2       96.70       99.88      2.50 o 
  -3  -1   2     1439.26     1553.05     28.95 o 
   0  -1   2     4795.11     5163.91     94.31 o 
   1  -1   2      102.91      124.45      3.14 o 
   2  -1   2      661.51      747.54     14.56 o 
   3  -1   2       29.61       21.88      1.08 o 
   4  -1   2        0.19        0.95      0.43 o 
   5  -1   2       18.94       13.92      0.74 o 
   6  -1   2      130.89      137.71      2.95 o 
   7  -1   2       20.63       19.68      1.21 o 
   8  -1   2       94.24       97.95      6.52 o 
   9  -1   2        3.02        0.18      1.05 o 
  10  -1   2        0.00       -0.98      1.10 o 
 -11   0   2        0.85        0.26      1.01 o 
 -10   0   2       26.71       29.15      1.73 o 
  -9   0   2       23.14       21.90      1.79 o 
  -8   0   2       59.01       61.10      4.40 o 
  -7   0   2       96.39       97.44      2.63 o 
  -6   0   2       35.24       33.00      1.68 o 
  -5   0   2      297.12      307.83      3.54 o 
  -4   0   2      345.78      376.11      4.92 o 
  -3   0   2      589.64      613.19     12.52 o 
   0   0   2     1136.87     1335.41     23.97 o 
   1   0   2    14836.65    17354.88    306.96 o 
   2   0   2     3843.21     4473.78     79.31 o 
   3   0   2     1107.52     1201.11     22.70 o 
   4   0   2     2685.21     2852.89     29.09 o 
   5   0   2      278.27      297.07      4.82 o 
   6   0   2       10.82        9.97      0.85 o 
   7   0   2       53.13       53.94      1.73 o 
   8   0   2        8.10        8.35      0.98 o 
   9   0   2        9.10        7.11      1.15 o 
  10   0   2        0.84       -0.29      0.96 o 
 -11   1   2       36.86       35.24      2.22 o 
 -10   1   2      106.56      115.08      4.26 o 
  -9   1   2      391.48      404.56      8.29 o 
  -8   1   2      238.79      239.19      6.95 o 
  -7   1   2        0.36       -0.46      0.53 o 
  -6   1   2      336.72      342.73      4.54 o 
  -5   1   2       31.15       26.42      0.94 o 
  -4   1   2       23.89       24.49      1.24 o 
  -1   1   2      395.78      420.90      8.22 o 
   2   1   2      734.35      762.01     14.13 o 
   3   1   2      147.69      178.33      2.64 o 
   4   1   2        0.82        1.72      0.32 o 
   5   1   2      132.52      135.34      2.33 o 
   6   1   2       43.00       42.82      1.25 o 
   7   1   2       60.65       60.96      2.02 o 
   8   1   2        2.58        0.78      0.76 o 
   9   1   2       20.26       24.32      1.70 o 
  10   1   2       60.53       64.97      2.53 o 
 -11   2   2       74.99       85.32      7.76 o 
 -10   2   2       10.23       10.53      1.74 o 
  -9   2   2        5.46        5.66      1.52 o 
  -8   2   2      132.98      125.16      3.25 o 
  -7   2   2      102.86       80.93      2.41 o 
  -6   2   2       30.15       29.67      1.01 o 
  -5   2   2      167.95      167.72      2.22 o 
  -4   2   2      165.70      177.44      2.73 o 
  -3   2   2     3655.63     3981.16     68.97 o 
  -1   2   2      221.10      247.57      5.38 o 
   0   2   2     4740.50     5059.39     89.85 o 
   2   2   2      703.55      740.48      9.49 o 
   3   2   2       10.86       10.87      0.60 o 
   4   2   2      209.46      215.52      2.77 o 
   5   2   2       37.31       41.88      1.30 o 
   6   2   2        0.31       -0.66      0.35 o 
   7   2   2       23.23       24.44      1.27 o 
   8   2   2       95.53       99.89      2.65 o 
   9   2   2       78.39       82.77      2.54 o 
  10   2   2       10.03        8.54      1.96 o 
 -10   3   2       67.56       58.90      3.08 o 
  -9   3   2       13.20       10.00      1.36 o 
  -8   3   2      146.25      133.87      3.39 o 
  -7   3   2      125.13      113.47      2.37 o 
  -6   3   2      543.63      538.89      5.50 o 
  -5   3   2      580.76      565.13      6.93 o 
  -4   3   2      832.65      821.30      9.07 o 
  -3   3   2      637.89      617.69      5.36 o 
  -2   3   2      378.47      213.76      5.39 o 
  -1   3   2     2351.88     2362.17     42.64 o 
   0   3   2        0.70        1.90      0.45 o 
   2   3   2      517.40      570.39      7.61 o 
   3   3   2        2.97       11.81      0.48 o 
   4   3   2      347.58      367.12      4.02 o 
   5   3   2       62.21       64.61      1.74 o 
   6   3   2        3.50        4.54      0.89 o 
   7   3   2        3.27        1.44      0.70 o 
   8   3   2       71.39       73.05      2.23 o 
   9   3   2       27.72       24.53      3.39 o 
  10   3   2       27.10       27.73      3.57 o 
 -10   4   2       18.55       15.84      2.57 o 
  -9   4   2       14.57       16.57      1.57 o 
  -8   4   2        1.04        0.85      0.86 o 
  -7   4   2        8.68        5.14      0.66 o 
  -6   4   2     1008.80      944.61     10.21 o 
  -5   4   2      909.53      842.62      8.26 o 
  -4   4   2      215.68      239.81      2.67 o 
  -3   4   2      965.93      959.97      8.96 o 
  -2   4   2      123.36      168.06      2.83 o 
  -1   4   2      112.68      117.09      2.15 o 
   0   4   2     1144.83     1274.05     15.70 o 
   1   4   2      356.89      330.16      3.73 o 
   2   4   2     4091.12     4750.80     56.88 o 
   3   4   2      322.66      325.86      4.99 o 
   4   4   2       17.04       16.35      1.80 o 
   5   4   2      318.44      301.02      5.58 o 
   6   4   2      647.06      653.12     11.41 o 
   7   4   2      169.36      176.50      4.66 o 
   8   4   2        0.01        1.55      1.14 o 
   9   4   2        0.14        2.78      1.83 o 
  10   4   2        6.31        7.98      2.46 o 
 -10   5   2        1.76        1.26      1.03 o 
  -9   5   2        2.15        1.58      0.84 o 
  -8   5   2      186.11      181.89      3.23 o 
  -7   5   2      234.19      222.43      3.13 o 
  -6   5   2        7.12        4.02      0.53 o 
  -5   5   2      216.76      202.14      2.75 o 
  -4   5   2       80.40       60.92      1.72 o 
  -3   5   2      276.40      317.81      4.12 o 
  -2   5   2       25.51       31.28      0.85 o 
  -1   5   2      980.77     1003.68     49.53 o 
   0   5   2       76.31       76.25      1.62 o 
   1   5   2      516.34      520.40      5.85 o 
   2   5   2        9.51       12.29      0.68 o 
   3   5   2       60.68       67.24      2.43 o 
   4   5   2      187.24      171.26      5.04 o 
   5   5   2      302.47      306.78      5.62 o 
   6   5   2       50.25       54.23      3.94 o 
   7   5   2        0.19       -0.18      1.12 o 
   8   5   2       35.90       29.56      2.41 o 
   9   5   2      109.77      116.89      4.63 o 
 -10   6   2       30.33       33.19      3.56 o 
  -9   6   2      176.43      202.15      6.83 o 
  -8   6   2       73.59       71.08      3.04 o 
  -7   6   2        6.02        5.24      0.83 o 
  -6   6   2       11.53        5.86      0.75 o 
  -5   6   2       18.08       13.17      0.97 o 
  -4   6   2        7.98        9.25      1.08 o 
  -3   6   2      332.77      335.57      4.27 o 
  -2   6   2      440.62      459.97      5.87 o 
  -1   6   2     1207.85     1166.64     15.35 o 
   0   6   2      663.47      657.43     12.05 o 
   1   6   2       52.44       47.97      1.13 o 
   2   6   2      685.06      687.55     13.30 o 
   3   6   2      287.55      285.12      5.75 o 
   4   6   2      103.71      106.14      2.63 o 
   5   6   2      138.76      137.58      3.33 o 
   6   6   2       60.44       62.03      2.50 o 
   7   6   2       19.34       15.77      1.67 o 
   8   6   2       47.50       43.12      2.87 o 
   9   6   2       28.16       21.90      2.23 o 
 -10   7   2       11.51        9.36      1.95 o 
  -9   7   2       42.44       40.03      2.32 o 
  -8   7   2        1.97        0.15      0.82 o 
  -7   7   2        1.82        2.18      0.70 o 
  -6   7   2       63.55       51.13      1.72 o 
  -5   7   2       23.53       22.58      1.10 o 
  -4   7   2      160.09      139.62      2.73 o 
  -3   7   2      488.41      452.39      5.33 o 
  -2   7   2       91.48       73.46      2.09 o 
  -1   7   2      389.52      370.52      5.78 o 
   0   7   2      106.88      108.55      2.31 o 
   1   7   2     1338.84     1345.64     20.40 o 
   2   7   2       16.33        9.07      1.14 o 
   3   7   2      287.62      276.75      6.93 o 
   4   7   2      210.93      203.05      3.56 o 
   5   7   2      286.47      283.53      5.07 o 
   6   7   2       41.98       42.46      2.20 o 
   7   7   2       87.13       84.18      2.99 o 
   8   7   2       25.22       24.48      2.09 o 
  -9   8   2       25.56       23.40      1.68 o 
  -8   8   2        0.44       -1.26      0.71 o 
  -7   8   2      137.54      129.92      2.86 o 
  -6   8   2       36.51       41.40      2.54 o 
  -5   8   2      899.04      838.04      8.63 o 
  -4   8   2       48.18       36.98      1.15 o 
  -3   8   2       24.37       20.14      1.06 o 
  -2   8   2      429.58      443.94     17.15 o 
  -1   8   2      140.53      131.37      2.86 o 
   0   8   2      111.77       89.44      2.27 o 
   1   8   2       44.03       50.81      2.10 o 
   2   8   2      197.68      224.95      5.67 o 
   3   8   2      451.82      430.88      9.82 o 
   4   8   2      133.44      135.75      4.93 o 
   5   8   2      188.63      184.76      6.42 o 
   6   8   2        0.27        0.85      1.25 o 
   7   8   2       49.89       53.15      4.14 o 
   8   8   2       56.36       59.86      2.51 o 
  -9   9   2        1.64        0.98      0.89 o 
  -8   9   2        0.27       -1.19      0.93 o 
  -7   9   2       49.15       53.45      3.90 o 
  -6   9   2        0.04        0.22      0.59 o 
  -5   9   2      442.34      437.12      5.11 o 
  -4   9   2      143.25      134.70      2.72 o 
  -3   9   2      219.04      213.63      3.33 o 
  -2   9   2       57.62       49.27      1.93 o 
  -1   9   2      123.75      105.62      2.64 o 
   0   9   2      142.77      119.91      3.37 o 
   1   9   2      115.76       88.19      2.93 o 
   2   9   2      171.07      172.44      4.82 o 
   3   9   2       15.80       16.43      1.81 o 
   4   9   2        6.25        8.42      1.64 o 
   5   9   2       15.97       12.96      2.13 o 
   6   9   2        7.76       10.74      2.24 o 
   7   9   2        4.41        3.29      1.79 o 
  -8  10   2        5.10        5.00      0.93 o 
  -7  10   2       73.91       74.82      3.31 o 
  -6  10   2      305.00      324.18      4.30 o 
  -5  10   2       39.75       33.18      1.72 o 
  -4  10   2        2.01        1.72      0.62 o 
  -3  10   2        4.72        5.20      0.68 o 
  -2  10   2      383.09      331.39      6.88 o 
  -1  10   2        6.85        4.83      0.93 o 
   0  10   2        1.86        3.29      0.82 o 
   1  10   2       84.16       86.92      3.03 o 
   2  10   2        0.06        0.06      0.78 o 
   3  10   2        0.78        0.63      1.00 o 
   4  10   2        7.30        7.35      1.64 o 
   5  10   2       73.56       79.62      4.32 o 
   6  10   2       75.02       79.65      4.72 o 
   7  10   2       19.92       17.76      3.01 o 
  -8  11   2       48.19       51.54      1.81 o 
  -7  11   2       17.83       21.18      1.73 o 
  -6  11   2       80.70       85.71      2.75 o 
  -5  11   2        0.05       -0.18      0.67 o 
  -4  11   2       22.80       24.99      1.47 o 
  -3  11   2       67.79       63.70      1.89 o 
  -2  11   2        0.01       -0.39      0.76 o 
  -1  11   2      111.72      106.36      3.56 o 
   0  11   2      217.50      216.62      5.44 o 
   1  11   2      141.89      131.20      4.01 o 
   2  11   2        0.64       -0.29      0.79 o 
   3  11   2       54.35       60.76      3.21 o 
   4  11   2       12.18        8.54      1.73 o 
   5  11   2        0.44        0.69      1.40 o 
   6  11   2        0.76       -0.33      1.38 o 
  -7  12   2        4.14        4.75      1.23 o 
  -6  12   2       15.56       18.33      1.63 o 
  -5  12   2        4.10        2.82      0.97 o 
  -4  12   2       37.52       42.41      1.83 o 
  -3  12   2       17.06       16.76      1.23 o 
  -2  12   2      113.40      122.62      4.31 o 
  -1  12   2      232.33      229.57      6.04 o 
   0  12   2        5.16        8.72      1.28 o 
   1  12   2        1.60        2.18      0.97 o 
   2  12   2        2.91        2.12      1.11 o 
   3  12   2       11.72       13.01      1.91 o 
   4  12   2        0.75        0.02      1.19 o 
   5  12   2       33.67       31.29      3.22 o 
  -6  13   2       45.90       49.24      2.34 o 
  -5  13   2        3.96        6.51      1.12 o 
  -4  13   2        1.77        1.12      0.83 o 
  -3  13   2        4.67        6.09      0.94 o 
  -2  13   2       56.26       63.67      3.20 o 
  -1  13   2        8.65        6.91      1.30 o 
   0  13   2        1.90        2.86      1.10 o 
   1  13   2       33.88       37.85      2.42 o 
   2  13   2        2.95        3.35      1.23 o 
   3  13   2        2.85        1.75      1.25 o 
   4  13   2        2.16        2.36      1.51 o 
  -5  14   2       39.74       42.73      3.41 o 
  -4  14   2      178.40      204.59      4.55 o 
  -3  14   2       51.03       45.50      3.13 o 
  -2  14   2       75.96       78.55      3.64 o 
  -1  14   2      161.69      183.30      5.53 o 
   0  14   2       80.91       84.93      3.56 o 
   1  14   2        1.45        2.53      1.28 o 
   2  14   2       94.84      101.92      4.18 o 
   2 -15   3       22.16       24.81      2.01 o 
   3 -15   3       17.81       16.83      2.06 o 
  -3 -14   3        2.46        2.52      1.12 o 
   2 -14   3       41.88       44.62      2.18 o 
   3 -14   3        6.69        8.95      2.44 o 
   4 -14   3       27.55       27.23      1.62 o 
   5 -14   3       37.93       46.16      2.24 o 
  -5 -13   3       40.12       43.01      3.35 o 
  -4 -13   3       14.11       16.60      2.21 o 
  -3 -13   3       27.19       24.73      2.11 o 
   1 -13   3      132.33      158.78      5.52 o 
   2 -13   3      284.74      301.41      5.91 o 
   3 -13   3      137.81      157.97      5.51 o 
   4 -13   3        7.07        6.87      0.96 o 
   5 -13   3       29.96       34.83      1.99 o 
   6 -13   3       91.17       94.42      3.02 o 
  -6 -12   3       50.87       51.12      3.90 o 
  -5 -12   3        3.40        2.74      1.47 o 
  -4 -12   3       27.95       23.94      2.45 o 
  -3 -12   3        0.50        0.73      0.94 o 
  -2 -12   3        8.10        7.90      1.07 o 
   0 -12   3       30.03       25.11      2.26 o 
   1 -12   3       45.38       38.98      3.99 o 
   2 -12   3        0.86        1.70      0.77 o 
   3 -12   3      116.59      118.41     10.31 o 
   4 -12   3        0.33        0.53      0.80 o 
   5 -12   3       22.78       20.13      1.49 o 
   6 -12   3        6.67        5.78      1.19 o 
   7 -12   3      205.59      213.51      4.79 o 
  -6 -11   3       10.63        9.88      2.13 o 
  -5 -11   3       18.15       22.73      2.58 o 
  -4 -11   3        6.84        7.87      1.59 o 
  -3 -11   3      312.37      302.95      7.26 o 
  -2 -11   3       59.25       59.90      2.16 o 
  -1 -11   3       84.27       75.52      3.05 o 
   0 -11   3      153.29      156.35      4.61 o 
   1 -11   3      179.75      161.21      6.71 o 
   2 -11   3       32.95       32.10      1.71 o 
   3 -11   3       46.00       39.72      2.15 o 
   4 -11   3       33.56       34.43      1.66 o 
   5 -11   3      109.19      106.51      2.81 o 
   6 -11   3       61.40       62.08      2.48 o 
   7 -11   3      220.81      223.72      5.44 o 
   8 -11   3       78.50       92.48      3.45 o 
  -7 -10   3        1.67        1.50      1.65 o 
  -6 -10   3       44.30       42.22      3.45 o 
  -5 -10   3       15.18       15.74      2.17 o 
  -4 -10   3      411.12      421.38      9.99 o 
  -3 -10   3      125.86      128.06      4.00 o 
  -2 -10   3      105.84      113.54      2.61 o 
  -1 -10   3       45.25       42.84      2.22 o 
   0 -10   3       81.98       76.26      4.62 o 
   1 -10   3       43.62       45.52      3.36 o 
   2 -10   3        5.01        3.26      0.82 o 
   3 -10   3       47.22       42.18      2.10 o 
   4 -10   3       59.00       55.61      1.86 o 
   5 -10   3       24.17       18.39      1.34 o 
   6 -10   3      147.67      148.23      4.57 o 
   7 -10   3       32.90       33.20      1.52 o 
   8 -10   3        3.41        3.91      0.87 o 
  -8  -9   3        0.26       -2.24      1.50 o 
  -7  -9   3       34.02       32.28      3.70 o 
  -6  -9   3        6.82        9.21      2.02 o 
  -5  -9   3        0.11       -0.08      1.09 o 
  -4  -9   3       23.17       22.44      1.26 o 
  -3  -9   3      207.93      215.70      4.36 o 
  -2  -9   3       72.15       70.50      1.92 o 
  -1  -9   3       99.27       92.12      3.09 o 
   0  -9   3      108.07       98.29      6.55 o 
   1  -9   3       91.91       92.13      4.52 o 
   2  -9   3       94.60       96.11      2.59 o 
   3  -9   3       96.14       93.20      4.91 o 
   4  -9   3        6.66        6.07      0.77 o 
   5  -9   3       13.75       13.20      1.06 o 
   6  -9   3        7.50        7.59      0.81 o 
   7  -9   3       50.74       45.30      1.80 o 
   8  -9   3       17.50       15.70      1.30 o 
   9  -9   3        4.17        3.03      0.98 o 
  -8  -8   3        0.26        1.04      1.76 o 
  -7  -8   3       38.36       34.43      3.66 o 
  -6  -8   3        4.23        1.51      1.32 o 
  -5  -8   3        0.07       -0.19      0.86 o 
  -4  -8   3      260.62      250.06      4.44 o 
  -3  -8   3      375.48      371.23      6.27 o 
  -2  -8   3       42.62       38.06      3.10 o 
  -1  -8   3      699.35      683.89     10.97 o 
   0  -8   3        1.45        0.65      1.01 o 
   1  -8   3      125.90      123.34      4.21 o 
   2  -8   3      483.74      468.73      7.50 o 
   3  -8   3       13.59       15.56      1.60 o 
   4  -8   3       26.07       22.69      1.31 o 
   5  -8   3        9.59       14.45      0.90 o 
   6  -8   3       51.65       50.36      1.65 o 
   7  -8   3       20.90       19.27      1.52 o 
   8  -8   3        5.61        1.69      0.81 o 
   9  -8   3        8.35        7.27      1.42 o 
  -9  -7   3      130.89      133.78      4.32 o 
  -8  -7   3        0.20       -0.18      0.95 o 
  -7  -7   3       21.03       22.66      1.69 o 
  -6  -7   3      108.69      110.41      2.83 o 
  -5  -7   3      153.45      153.65      3.87 o 
  -4  -7   3       14.39       14.20      0.87 o 
  -3  -7   3      236.32      224.64      6.10 o 
  -2  -7   3      455.56      446.24      6.70 o 
  -1  -7   3      385.39      361.15      6.57 o 
   0  -7   3        5.23        3.01      1.04 o 
   1  -7   3       21.47       20.93      0.66 o 
   2  -7   3     1212.26     1108.95     15.26 o 
   3  -7   3     1228.75     1205.18     24.85 o 
   4  -7   3      523.23      470.27      5.17 o 
   5  -7   3      287.85      272.00      3.73 o 
   6  -7   3       43.44       38.10      1.53 o 
   7  -7   3       86.39       81.38      2.24 o 
   8  -7   3       63.49       69.32      2.26 o 
   9  -7   3       17.39       14.90      1.59 o 
  10  -7   3        4.76        2.56      1.43 o 
  -9  -6   3        8.96       10.46      3.73 o 
  -8  -6   3      615.10      645.87     16.69 o 
  -7  -6   3      140.68      137.91      5.76 o 
  -6  -6   3        9.33       11.00      1.04 o 
  -5  -6   3        5.84        4.32      1.11 o 
  -4  -6   3       34.68       27.15      1.03 o 
  -3  -6   3      270.48      240.91      4.39 o 
  -2  -6   3      186.31      234.66      3.98 o 
  -1  -6   3       21.02       23.70      1.39 o 
   0  -6   3      956.81      946.91     19.46 o 
   1  -6   3      296.26      309.91      4.83 o 
   2  -6   3       18.50       17.53      1.08 o 
   3  -6   3      540.81      526.70      9.09 o 
   4  -6   3      292.11      285.92      9.07 o 
   5  -6   3      246.17      232.05      3.37 o 
   6  -6   3        1.27        0.29      0.52 o 
   7  -6   3        8.92        8.49      1.50 o 
   8  -6   3       54.66       50.32      1.95 o 
   9  -6   3       52.75       53.18      3.12 o 
  10  -6   3        8.89        9.15      1.90 o 
 -10  -5   3       13.98       15.86      2.69 o 
  -9  -5   3        0.47        0.24      1.54 o 
  -8  -5   3       12.84       10.57      1.66 o 
  -7  -5   3        0.16       -1.13      0.66 o 
  -6  -5   3       26.69       22.79      1.39 o 
  -5  -5   3      137.21      113.90      2.43 o 
  -4  -5   3      101.27      100.06      3.98 o 
  -3  -5   3      885.50      954.08      9.91 o 
  -2  -5   3      186.03      167.53      3.06 o 
  -1  -5   3     1907.87     1908.49     56.06 o 
   0  -5   3      911.22      935.11     18.87 o 
   1  -5   3      110.51      106.68      2.15 o 
   2  -5   3      168.77      210.83      2.68 o 
   3  -5   3      177.89      189.50      3.29 o 
   4  -5   3       18.65       15.81      2.01 o 
   5  -5   3       83.68       83.06      1.90 o 
   6  -5   3       16.55       14.23      1.01 o 
   7  -5   3      124.20      122.93      2.69 o 
   8  -5   3       12.95       12.50      1.35 o 
   9  -5   3        2.35        3.51      1.43 o 
  10  -5   3       33.99       26.60      2.67 o 
 -10  -4   3        7.39        3.18      2.03 o 
  -9  -4   3       61.23       65.77      4.81 o 
  -8  -4   3       75.70       74.06      2.59 o 
  -7  -4   3      265.97      254.44      5.01 o 
  -6  -4   3      228.06      242.52      4.19 o 
  -5  -4   3      122.21      120.63      2.73 o 
  -4  -4   3       82.50       80.50      3.82 o 
  -3  -4   3     2178.51     2346.72     23.51 o 
  -2  -4   3     2323.38     2502.49     24.95 o 
  -1  -4   3       10.83       18.39      1.07 o 
   1  -4   3      513.65      617.17     10.53 o 
   2  -4   3       22.37       22.79      2.74 o 
   3  -4   3        0.59        0.05      0.32 o 
   4  -4   3        3.77        4.64      0.54 o 
   5  -4   3     1577.66     1516.65     14.29 o 
   6  -4   3       47.16       42.99      1.52 o 
   7  -4   3       42.56       42.75      1.65 o 
   8  -4   3        0.11        0.57      1.03 o 
   9  -4   3       47.53       45.25      5.24 o 
  10  -4   3        0.62        0.96      1.42 o 
 -10  -3   3       14.61       15.78      2.96 o 
  -9  -3   3      120.37      121.01      4.21 o 
  -8  -3   3      383.20      386.35      5.07 o 
  -7  -3   3       22.90       20.54      1.14 o 
  -6  -3   3      104.14      110.28      2.05 o 
  -5  -3   3      231.37      239.46      3.09 o 
  -4  -3   3      845.36      867.50      8.99 o 
  -3  -3   3       23.29       18.73      0.78 o 
  -2  -3   3      292.69      299.43      7.17 o 
  -1  -3   3       20.42       18.83      1.43 o 
   2  -3   3      838.86      972.83     15.28 o 
   3  -3   3      943.49     1008.35      9.39 o 
   4  -3   3      470.05      480.32      5.24 o 
   5  -3   3      371.46      348.30      4.36 o 
   6  -3   3        1.18        2.18      0.51 o 
   7  -3   3        5.15        4.24      0.73 o 
   8  -3   3       25.40       25.13      1.72 o 
   9  -3   3       67.31       60.92      2.46 o 
  10  -3   3        6.67        1.88      2.11 o 
 -10  -2   3       46.15       46.07      2.42 o 
  -9  -2   3       59.39       58.24      2.21 o 
  -8  -2   3        3.26        2.44      0.96 o 
  -7  -2   3      652.21      656.33     14.28 o 
  -6  -2   3       92.46       87.58      2.37 o 
  -5  -2   3       36.32       43.13      2.09 o 
  -4  -2   3       17.46       17.49      0.94 o 
  -3  -2   3      773.94      904.70      9.88 o 
  -2  -2   3        3.25        2.38      0.73 o 
   1  -2   3     3780.48     4056.64     72.58 o 
   2  -2   3        4.40        6.79      1.04 o 
   3  -2   3     1289.71     1375.46     14.25 o 
   4  -2   3      708.52      754.86      7.23 o 
   5  -2   3      159.74      156.56      2.25 o 
   6  -2   3      880.98      907.82      8.35 o 
   7  -2   3       25.83       22.11      2.46 o 
   8  -2   3      194.79      190.26      4.10 o 
   9  -2   3       30.08       29.98      2.27 o 
  10  -2   3       44.80       44.31      2.61 o 
 -10  -1   3       70.14       79.35      2.41 o 
  -9  -1   3       94.37       98.50      3.14 o 
  -8  -1   3       45.34       46.30      2.10 o 
  -7  -1   3       39.76       46.72      1.71 o 
  -6  -1   3      412.28      425.37      5.29 o 
  -5  -1   3        0.42        0.04      0.34 o 
  -4  -1   3       67.59       68.20      2.65 o 
  -3  -1   3     2373.30     2395.76     29.78 o 
  -2  -1   3     1836.66     1895.80     34.78 o 
   0  -1   3      766.94      921.70     12.23 o 
   1  -1   3      654.20      702.74     13.60 o 
   2  -1   3     2482.94     2666.87     48.23 o 
   3  -1   3        6.94        9.68      0.80 o 
   4  -1   3     1572.47     1688.63     18.01 o 
   5  -1   3      623.46      635.94      5.99 o 
   6  -1   3      364.02      369.46      4.82 o 
   7  -1   3        0.02       -0.09      0.70 o 
   8  -1   3        0.51        1.26      0.81 o 
   9  -1   3       34.46       31.90      6.75 o 
  10  -1   3       27.92       25.83      4.40 o 
 -11   0   3       13.27       12.38      1.39 o 
 -10   0   3       15.69       13.30      1.71 o 
  -9   0   3      126.16      123.25      3.53 o 
  -8   0   3        2.86        2.04      1.46 o 
  -7   0   3        0.62        0.64      0.61 o 
  -6   0   3        2.07       -0.30      0.73 o 
  -5   0   3      824.91      802.78     10.37 o 
  -4   0   3      456.48      419.51      5.39 o 
  -3   0   3      698.03      790.84     15.77 o 
  -1   0   3     6441.33     6619.64    120.20 o 
   0   0   3     4592.07     4751.13     85.13 o 
   1   0   3     2448.35     2855.99     50.76 o 
   2   0   3     1421.13     1594.17     29.11 o 
   3   0   3        6.73       12.66      0.95 o 
   4   0   3      439.75      480.77      5.18 o 
   5   0   3       99.49      108.30      1.91 o 
   6   0   3      224.50      230.70      3.43 o 
   7   0   3      171.96      164.48      2.97 o 
   8   0   3      125.68      135.29      3.27 o 
   9   0   3        3.82        6.16      1.10 o 
  10   0   3       51.64       56.15      4.51 o 
 -11   1   3        4.38        1.06      1.63 o 
 -10   1   3        0.01       -1.38      1.08 o 
  -9   1   3       16.70       14.70      1.85 o 
  -8   1   3       10.63        9.94      1.25 o 
  -7   1   3      247.12      239.37      4.58 o 
  -6   1   3      467.04      458.32      5.60 o 
  -5   1   3      725.46      739.60      6.76 o 
  -4   1   3      141.88      155.50      2.71 o 
  -3   1   3      594.59      621.92     12.14 o 
  -1   1   3      629.87      708.53     13.42 o 
   0   1   3     2311.48     2467.31     44.03 o 
   2   1   3       18.83       29.25      0.92 o 
   3   1   3        7.02        2.31      0.37 o 
   4   1   3      157.54      166.19      2.40 o 
   5   1   3      478.24      469.99      6.85 o 
   6   1   3      117.94      119.82      2.07 o 
   7   1   3       48.84       48.58      2.30 o 
   8   1   3       23.91       22.03      1.51 o 
   9   1   3        4.93        4.21      1.04 o 
  10   1   3       24.47       22.74      1.73 o 
 -11   2   3      177.70      193.19      5.81 o 
 -10   2   3        0.43       -0.95      1.04 o 
  -9   2   3        3.08        2.90      1.65 o 
  -8   2   3       44.56       44.15      2.07 o 
  -7   2   3        2.19        0.13      0.56 o 
  -6   2   3        0.22       -0.43      0.35 o 
  -5   2   3       58.11       53.67      1.29 o 
  -4   2   3      505.38      542.05      5.57 o 
  -3   2   3     2413.77     2670.99     31.81 o 
  -1   2   3        3.56        9.14      0.86 o 
   0   2   3       48.38       40.03      1.24 o 
   2   2   3     2097.11     2359.94     28.49 o 
   3   2   3       98.62       98.10      1.49 o 
   4   2   3      665.06      653.25     16.37 o 
   5   2   3      613.68      611.25     14.34 o 
   6   2   3      257.95      255.41      4.19 o 
   7   2   3       33.67       29.96      1.48 o 
   8   2   3       24.84       27.77      2.62 o 
   9   2   3       25.74       24.07      1.63 o 
  10   2   3        0.49        0.27      0.93 o 
 -10   3   3       16.68       17.61      4.02 o 
  -9   3   3      129.01      132.68      3.59 o 
  -8   3   3      101.80       92.73      3.02 o 
  -7   3   3      275.95      267.82      3.94 o 
  -6   3   3      160.54      170.28      2.54 o 
  -5   3   3      447.63      441.91      5.79 o 
  -4   3   3      146.11      152.88      2.31 o 
  -3   3   3       25.84       31.59      0.78 o 
  -2   3   3      801.60      861.00      9.22 o 
  -1   3   3     1538.74     1585.77     19.72 o 
   0   3   3      208.56      198.14      4.25 o 
   2   3   3       35.11       23.15      0.75 o 
   3   3   3       25.74       20.21      0.62 o 
   4   3   3        2.18        4.34      0.43 o 
   5   3   3        2.62        0.89      0.78 o 
   6   3   3        6.34        5.72      0.75 o 
   7   3   3       39.47       40.91      1.73 o 
   8   3   3       66.23       63.43      2.11 o 
   9   3   3       56.91       56.56      2.22 o 
  10   3   3        7.35        2.92      2.16 o 
 -10   4   3      138.42      151.36      4.01 o 
  -9   4   3      158.73      177.39      6.07 o 
  -8   4   3       13.19       12.63      1.27 o 
  -7   4   3      122.08      126.91      2.98 o 
  -6   4   3      164.47      116.03      2.04 o 
  -5   4   3        0.03        0.15      0.32 o 
  -4   4   3       24.57       21.11      0.78 o 
  -3   4   3       14.65       14.15      0.60 o 
  -2   4   3     2827.00     3033.04     30.23 o 
  -1   4   3       93.34       99.92      2.06 o 
   0   4   3      106.62      116.51      2.08 o 
   1   4   3      257.10      223.07      4.77 o 
   2   4   3     5256.56     6011.81    102.57 o 
   3   4   3      491.30      543.80     11.54 o 
   4   4   3       74.68       85.12      2.43 o 
   5   4   3       92.61       99.42      2.94 o 
   6   4   3       44.53       48.28      2.40 o 
   7   4   3       10.56        7.85      1.40 o 
   8   4   3      101.25       99.76      5.74 o 
   9   4   3        4.45        7.99      2.28 o 
 -10   5   3        1.40        3.87      1.12 o 
  -9   5   3        1.74        1.95      0.88 o 
  -8   5   3       29.31       24.10      1.44 o 
  -7   5   3        8.19        5.73      0.70 o 
  -6   5   3       12.65        9.16      0.68 o 
  -5   5   3      156.76      141.38      3.39 o 
  -4   5   3      207.88      198.86      2.58 o 
  -3   5   3       14.02       11.40      1.03 o 
  -2   5   3       14.41       13.84      0.68 o 
  -1   5   3        4.01       10.23      0.74 o 
   0   5   3     1037.46     1052.18     17.77 o 
   1   5   3      993.94      976.82      8.80 o 
   2   5   3        9.98       16.35      1.28 o 
   3   5   3     1082.84     1082.59     20.76 o 
   4   5   3      154.22      137.69      3.58 o 
   5   5   3      483.16      514.14      8.30 o 
   6   5   3       27.98       32.04      3.86 o 
   7   5   3        0.20       -0.05      0.91 o 
   8   5   3       79.41       81.09      6.86 o 
   9   5   3       89.19       90.85      5.95 o 
 -10   6   3      170.12      184.03      9.74 o 
  -9   6   3       28.27       28.01      1.73 o 
  -8   6   3       10.01        8.37      0.79 o 
  -7   6   3        7.10        6.30      0.64 o 
  -6   6   3        0.26        0.59      0.80 o 
  -5   6   3      458.85      427.79      5.14 o 
  -4   6   3      532.42      490.81      8.22 o 
  -3   6   3       24.02       29.40      1.39 o 
  -2   6   3      370.66      386.39      4.57 o 
  -1   6   3        1.96        6.98      0.98 o 
   0   6   3       23.01       20.79      1.36 o 
   1   6   3       71.30       67.93      1.67 o 
   2   6   3      278.47      265.91      5.30 o 
   3   6   3      286.76      316.77      5.04 o 
   4   6   3       63.57       61.04      2.25 o 
   5   6   3        0.03       -0.93      0.81 o 
   6   6   3      277.63      284.31      5.76 o 
   7   6   3      178.52      189.04      4.81 o 
   8   6   3       14.80       13.70      1.80 o 
   9   6   3       12.79       14.08      1.94 o 
 -10   7   3       42.33       48.82      9.98 o 
  -9   7   3       11.57        9.49      1.44 o 
  -8   7   3        3.18        1.51      0.81 o 
  -7   7   3       86.75       82.83      2.28 o 
  -6   7   3      666.94      632.52     12.00 o 
  -5   7   3       80.69       85.99      1.93 o 
  -4   7   3       52.73       47.30      1.32 o 
  -3   7   3      139.50      119.48      1.88 o 
  -2   7   3        6.14        3.26      0.53 o 
  -1   7   3        1.34       -0.36      0.76 o 
   0   7   3        0.06       -0.64      0.42 o 
   1   7   3       65.80       61.52      2.48 o 
   2   7   3      994.26      961.13     18.32 o 
   3   7   3      257.40      250.50      6.74 o 
   4   7   3      338.63      326.81      5.54 o 
   5   7   3       13.48       13.27      1.24 o 
   6   7   3        0.04       -0.10      0.78 o 
   7   7   3        0.52       -0.46      0.91 o 
   8   7   3       11.52        8.80      1.50 o 
  -9   8   3       93.15       94.22      4.63 o 
  -8   8   3      216.46      222.68      4.08 o 
  -7   8   3        8.49        6.92      0.96 o 
  -6   8   3       29.50       28.36      1.40 o 
  -5   8   3       12.73       15.04      1.10 o 
  -4   8   3      392.39      358.18      4.26 o 
  -3   8   3      199.98      163.25      2.80 o 
  -2   8   3      432.88      400.94      5.01 o 
  -1   8   3      220.54      234.20      7.32 o 
   0   8   3      350.16      315.59      7.01 o 
   1   8   3        1.11        2.25      0.80 o 
   2   8   3      124.93      114.85      3.87 o 
   3   8   3       50.91       49.91      2.80 o 
   4   8   3       94.96      105.16      4.43 o 
   5   8   3      204.74      207.61      7.06 o 
   6   8   3       22.57       20.24      2.17 o 
   7   8   3       18.04       16.25      1.71 o 
   8   8   3        0.30        0.20      0.96 o 
  -9   9   3        1.37        1.74      0.98 o 
  -8   9   3      160.60      159.41      3.86 o 
  -7   9   3       21.47       25.16      1.47 o 
  -6   9   3      174.04      168.47      3.20 o 
  -5   9   3        4.50        3.65      0.63 o 
  -4   9   3       70.52       66.66      1.95 o 
  -3   9   3       37.18       31.98      1.34 o 
  -2   9   3      576.26      556.99      6.67 o 
  -1   9   3        5.55        3.44      0.95 o 
   0   9   3       24.04       22.82      1.65 o 
   1   9   3      134.68      123.57      3.94 o 
   2   9   3      128.56      135.26      4.36 o 
   3   9   3       14.39       12.77      1.71 o 
   4   9   3       17.10       13.62      1.98 o 
   5   9   3        2.88        2.50      1.35 o 
   6   9   3       12.10        9.55      2.13 o 
   7   9   3        1.52       -0.71      1.46 o 
  -8  10   3        0.67       -0.08      0.73 o 
  -7  10   3       24.19       24.43      1.41 o 
  -6  10   3        0.27       -0.05      0.73 o 
  -5  10   3       21.62       22.16      1.83 o 
  -4  10   3       96.81       91.92      3.04 o 
  -3  10   3        0.69       -0.51      0.50 o 
  -2  10   3        0.05        0.53      0.90 o 
  -1  10   3      285.28      282.78      6.88 o 
   0  10   3       23.53       16.94      1.59 o 
   1  10   3       78.84       74.62      3.07 o 
   2  10   3       37.67       40.13      2.56 o 
   3  10   3      124.58      125.68      4.73 o 
   4  10   3       15.00       12.13      1.96 o 
   5  10   3       64.27       63.64      3.87 o 
   6  10   3        0.63       -0.51      1.27 o 
  -8  11   3        1.62        1.32      0.77 o 
  -7  11   3       14.36       18.97      1.68 o 
  -6  11   3        1.25        1.97      0.92 o 
  -5  11   3       22.00       21.56      1.59 o 
  -4  11   3       91.97       87.58      2.41 o 
  -3  11   3      148.70      156.02      3.48 o 
  -2  11   3        2.21        1.09      0.85 o 
  -1  11   3       89.83       83.18      3.42 o 
   0  11   3      109.46      114.58      3.93 o 
   1  11   3       18.81       17.07      1.76 o 
   2  11   3       20.07       21.44      2.15 o 
   3  11   3       37.98       39.37      2.91 o 
   4  11   3       17.06       16.37      2.33 o 
   5  11   3       10.26        7.50      1.87 o 
   6  11   3        1.16        0.79      1.48 o 
  -7  12   3        3.04        3.06      1.11 o 
  -6  12   3       59.78       65.74      2.54 o 
  -5  12   3      564.53      615.28      8.57 o 
  -4  12   3       66.71       77.63      2.64 o 
  -3  12   3       29.68       30.45      1.74 o 
  -2  12   3       87.09       93.37      3.23 o 
  -1  12   3      442.25      460.06     10.47 o 
   0  12   3        8.09        9.45      1.49 o 
   1  12   3        2.57        3.51      1.14 o 
   2  12   3        2.11        2.07      1.18 o 
   3  12   3        8.72       14.05      2.06 o 
   4  12   3       10.13       12.74      2.19 o 
   5  12   3       40.74       40.19      3.46 o 
  -6  13   3        8.46        7.73      1.28 o 
  -5  13   3       43.46       48.24      2.52 o 
  -4  13   3        9.39       10.89      1.34 o 
  -3  13   3        0.20        1.04      0.81 o 
  -2  13   3       29.94       29.64      1.70 o 
  -1  13   3      105.73      103.65      4.09 o 
   0  13   3        8.10        5.61      1.41 o 
   1  13   3      221.36      228.93      6.55 o 
   2  13   3       28.75       31.22      2.57 o 
   3  13   3        0.35       -0.23      1.12 o 
  -4  14   3        8.30        9.69      2.56 o 
  -3  14   3        5.69        5.76      1.67 o 
  -2  14   3       85.37       94.82      2.80 o 
  -1  14   3      290.91      319.43      8.38 o 
   0  14   3        0.02        2.50      1.35 o 
   1  14   3        6.62        3.08      1.37 o 
   2  14   3       23.73       25.40      2.52 o 
   2 -15   4       47.17       51.64      2.57 o 
  -3 -14   4        7.83        8.47      1.50 o 
   1 -14   4        3.97        6.27      1.70 o 
   2 -14   4        7.34        5.25      0.99 o 
   3 -14   4       69.19       69.66      2.89 o 
   4 -14   4       30.12       31.83      1.85 o 
   5 -14   4        0.59        0.91      0.95 o 
  -4 -13   4       66.38       65.15      3.48 o 
  -3 -13   4        9.82       11.32      1.62 o 
  -2 -13   4       33.45       37.61      1.90 o 
   0 -13   4       48.99       47.67      3.59 o 
   1 -13   4       46.35       47.28      1.66 o 
   2 -13   4       43.02       45.31      2.52 o 
   3 -13   4       78.98       90.48      3.22 o 
   4 -13   4       15.71       13.67      1.19 o 
   5 -13   4        0.12       -1.49      0.75 o 
   6 -13   4       13.99       15.63      1.58 o 
  -6 -12   4       22.45       23.09      3.09 o 
  -5 -12   4       12.19       13.35      2.22 o 
  -4 -12   4      186.38      203.13      6.28 o 
  -3 -12   4       48.82       56.90      2.80 o 
  -2 -12   4      149.57      156.02      4.02 o 
  -1 -12   4       18.05       18.54      2.92 o 
   0 -12   4      372.25      359.97      7.96 o 
   1 -12   4       19.79       20.22      2.51 o 
   2 -12   4       30.74       30.54      2.10 o 
   3 -12   4       69.32       69.61      2.82 o 
   4 -12   4        8.27        8.71      1.00 o 
   5 -12   4       15.19       11.69      1.24 o 
   6 -12   4       29.84       33.31      2.02 o 
   7 -12   4        8.03        5.34      1.28 o 
  -6 -11   4        1.32        1.19      1.40 o 
  -5 -11   4       51.46       49.24      3.33 o 
  -4 -11   4      113.05      114.32      4.46 o 
  -3 -11   4       32.62       34.45      2.21 o 
  -2 -11   4        3.24        3.78      0.71 o 
  -1 -11   4       16.26       14.99      1.74 o 
   0 -11   4        4.48        2.15      1.31 o 
   1 -11   4        2.84        2.66      0.65 o 
   2 -11   4        4.43        5.27      1.20 o 
   3 -11   4      209.64      222.18      5.10 o 
   4 -11   4      118.24      125.61      4.11 o 
   5 -11   4        0.41       -0.38      0.71 o 
   6 -11   4        3.26        1.64      0.96 o 
   7 -11   4       71.32       80.73      2.92 o 
   8 -11   4      134.00      159.38      5.11 o 
  -7 -10   4       12.47        6.51      2.06 o 
  -6 -10   4       29.74       30.76      3.25 o 
  -5 -10   4       58.60       56.04      3.52 o 
  -4 -10   4       46.09       50.65      1.71 o 
  -3 -10   4       19.47       17.43      1.41 o 
  -2 -10   4       62.57       57.98      1.85 o 
  -1 -10   4      180.09      174.58      4.69 o 
   0 -10   4       64.64       57.28      2.91 o 
   1 -10   4       17.87       15.12      1.07 o 
   2 -10   4      129.41      122.26      3.15 o 
   3 -10   4        4.78        6.07      1.02 o 
   4 -10   4       21.97       19.26      1.23 o 
   5 -10   4        0.10       -0.91      0.64 o 
   6 -10   4       35.94       32.08      2.03 o 
   7 -10   4        7.16        5.99      0.71 o 
   8 -10   4      103.31      112.39      2.95 o 
  -8  -9   4       22.02       21.98      3.39 o 
  -7  -9   4      145.32      147.39      6.53 o 
  -6  -9   4        0.61       -1.16      1.04 o 
  -5  -9   4       19.12       20.50      2.41 o 
  -4  -9   4        4.07        3.23      0.63 o 
  -3  -9   4       65.29       64.38      2.73 o 
  -2  -9   4      717.97      690.94     10.10 o 
  -1  -9   4      197.75      182.60      4.62 o 
   0  -9   4       20.14       18.49      1.72 o 
   1  -9   4      913.13      897.49     13.75 o 
   2  -9   4     1064.92     1006.90     14.48 o 
   3  -9   4       39.02       35.77      1.34 o 
   4  -9   4       76.80       76.55      2.12 o 
   5  -9   4      161.84      155.57      2.53 o 
   6  -9   4       33.17       32.80      1.43 o 
   7  -9   4       62.90       58.66      1.97 o 
   8  -9   4       13.00       12.98      1.24 o 
   9  -9   4      117.94      135.65      3.28 o 
  -8  -8   4       15.84       12.32      2.79 o 
  -7  -8   4       25.30       23.28      3.09 o 
  -6  -8   4        1.48       -0.03      1.16 o 
  -5  -8   4        2.24        2.25      1.12 o 
  -4  -8   4      324.17      315.53      5.86 o 
  -3  -8   4       30.11       39.16      1.74 o 
  -2  -8   4      579.66      568.19      8.48 o 
  -1  -8   4     1295.19     1207.27     17.76 o 
   0  -8   4       25.67       29.84      1.89 o 
   1  -8   4      650.79      586.42      8.67 o 
   2  -8   4       58.09       50.56      1.87 o 
   3  -8   4      353.82      336.83      4.60 o 
   4  -8   4       13.53       12.12      0.71 o 
   5  -8   4       15.95       16.54      0.97 o 
   6  -8   4       52.02       49.26      1.70 o 
   7  -8   4      130.55      127.72      2.79 o 
   8  -8   4       99.98      100.16      2.67 o 
   9  -8   4        5.02        4.57      1.04 o 
  -9  -7   4       29.85       34.69      2.40 o 
  -8  -7   4       42.68       41.40      2.32 o 
  -7  -7   4      111.79      117.80      3.31 o 
  -6  -7   4      127.42      123.05      2.60 o 
  -5  -7   4       37.41       34.38      1.95 o 
  -4  -7   4      134.62      132.88      2.69 o 
  -3  -7   4      273.05      241.12      4.73 o 
  -2  -7   4      418.28      402.80      6.75 o 
  -1  -7   4      544.14      519.92      5.74 o 
   0  -7   4      143.56      161.98      5.56 o 
   1  -7   4      480.47      492.10      7.43 o 
   2  -7   4       15.16       11.34      1.02 o 
   3  -7   4       57.25       55.79      1.07 o 
   4  -7   4      177.97      168.73      2.55 o 
   5  -7   4      274.50      254.21      3.61 o 
   6  -7   4       67.81       68.87      1.94 o 
   7  -7   4        2.30        0.28      0.65 o 
   8  -7   4       24.75       23.23      1.53 o 
   9  -7   4        3.43        0.29      1.51 o 
  -9  -6   4        3.52        5.06      1.70 o 
  -8  -6   4       75.33       75.78      3.16 o 
  -7  -6   4        3.61        2.19      0.98 o 
  -6  -6   4       18.71       17.26      1.24 o 
  -5  -6   4      240.64      235.81      3.78 o 
  -4  -6   4        0.84        0.70      0.34 o 
  -3  -6   4      149.44      160.67      3.43 o 
  -2  -6   4      250.34      245.73      3.34 o 
  -1  -6   4      269.47      336.15      5.26 o 
   0  -6   4      809.81      895.16     18.52 o 
   1  -6   4      151.53      191.21      3.51 o 
   2  -6   4      210.85      224.64      3.81 o 
   3  -6   4        2.11        2.77      0.41 o 
   4  -6   4       21.76       19.38      0.94 o 
   5  -6   4      243.93      222.14      3.32 o 
   6  -6   4        4.56        4.67      0.72 o 
   7  -6   4       98.40       98.27      2.44 o 
   8  -6   4       21.03       21.37      1.46 o 
   9  -6   4       25.01       25.14      3.54 o 
  10  -6   4        0.13       -0.91      1.80 o 
 -10  -5   4        0.96        1.42      1.63 o 
  -9  -5   4        0.02        1.05      1.20 o 
  -8  -5   4      221.42      232.07      4.65 o 
  -7  -5   4        9.03        7.18      1.03 o 
  -6  -5   4       88.80       84.93      3.60 o 
  -5  -5   4      261.61      265.76      8.18 o 
  -4  -5   4       22.52       19.84      0.83 o 
  -3  -5   4       51.50       62.52      1.30 o 
  -2  -5   4       33.23       29.10      1.12 o 
  -1  -5   4      378.63      410.23      5.88 o 
   0  -5   4      399.99      411.82      6.05 o 
   1  -5   4      110.77      168.69      3.96 o 
   2  -5   4      573.21      572.30      7.25 o 
   3  -5   4     1159.56     1132.61     14.78 o 
   4  -5   4      275.18      283.82      6.28 o 
   5  -5   4      324.70      309.05      4.10 o 
   6  -5   4      170.84      173.78      3.05 o 
   7  -5   4      198.44      202.13      4.11 o 
   8  -5   4        9.22       12.14      1.65 o 
   9  -5   4       10.28       11.36      2.44 o 
  10  -5   4        4.07        3.76      1.62 o 
 -10  -4   4       32.89       30.29      3.59 o 
  -9  -4   4        8.73       11.20      1.78 o 
  -8  -4   4        6.84        6.00      1.12 o 
  -7  -4   4      391.51      405.70      6.33 o 
  -6  -4   4       50.44       54.58      1.91 o 
  -5  -4   4      170.10      169.01      3.15 o 
  -4  -4   4        7.62        6.58      1.57 o 
  -3  -4   4      545.96      654.71      7.26 o 
  -2  -4   4      103.93       99.72      1.53 o 
  -1  -4   4       19.62       25.97      0.72 o 
   0  -4   4     1281.01     1408.10     15.39 o 
   1  -4   4     2067.37     2198.40     36.24 o 
   2  -4   4      560.33      528.58      7.00 o 
   3  -4   4        9.32       10.62      0.84 o 
   4  -4   4      380.95      367.01      4.34 o 
   5  -4   4      827.20      793.52      8.80 o 
   6  -4   4        0.53       -0.07      0.52 o 
   7  -4   4      101.96      109.65      2.51 o 
   8  -4   4       12.54       12.32      1.76 o 
   9  -4   4        0.09        2.03      1.50 o 
  10  -4   4       87.85       95.01      4.06 o 
 -10  -3   4        4.92        5.58      2.26 o 
  -9  -3   4        1.80        2.33      1.26 o 
  -8  -3   4       98.23      103.79      2.26 o 
  -7  -3   4      261.14      264.68      5.17 o 
  -6  -3   4      148.71      144.80      2.40 o 
  -5  -3   4       74.45       71.06      1.93 o 
  -4  -3   4       90.00       85.91      3.93 o 
  -3  -3   4       99.35       96.67      1.55 o 
  -2  -3   4       26.81       29.09      5.08 o 
  -1  -3   4      378.85      347.35      8.21 o 
   1  -3   4      131.81      137.41      4.21 o 
   2  -3   4        6.53        4.72      0.49 o 
   3  -3   4       33.53       36.64      1.01 o 
   4  -3   4      394.99      418.51      4.77 o 
   5  -3   4       42.59       37.39      1.33 o 
   6  -3   4      113.65      117.66      2.44 o 
   7  -3   4      145.12      145.11      3.32 o 
   8  -3   4      198.61      195.14      5.47 o 
   9  -3   4       41.96       39.68      2.38 o 
  10  -3   4        2.25        2.63      2.18 o 
 -10  -2   4       78.29       78.90      2.58 o 
  -9  -2   4       99.80      103.62      2.91 o 
  -8  -2   4        0.02       -0.57      0.74 o 
  -7  -2   4      432.04      413.22      6.42 o 
  -6  -2   4        0.28       -0.47      0.98 o 
  -5  -2   4      306.48      299.13      4.58 o 
  -4  -2   4      124.13      121.77      2.39 o 
  -3  -2   4       76.63      120.71      1.79 o 
  -2  -2   4     3419.54     3711.37     45.15 o 
   0  -2   4      152.80      189.42      4.84 o 
   1  -2   4     2055.67     2364.50     43.21 o 
   2  -2   4      402.66      418.37      6.27 o 
   3  -2   4       23.54       16.97      0.74 o 
   4  -2   4      993.80     1005.82      9.69 o 
   5  -2   4      101.54       97.07      2.04 o 
   6  -2   4     2865.45     2912.75     26.06 o 
   7  -2   4       57.42       57.53      2.15 o 
   8  -2   4       16.58       18.44      1.32 o 
   9  -2   4       10.61       13.06      2.32 o 
  10  -2   4       27.53       28.07      3.34 o 
 -10  -1   4       20.79       20.81      1.51 o 
  -9  -1   4       65.36       66.00      2.95 o 
  -8  -1   4       26.89       23.02      1.66 o 
  -7  -1   4      678.59      681.89      7.93 o 
  -6  -1   4       15.85       17.57      1.18 o 
  -5  -1   4       10.44        5.82      0.61 o 
  -4  -1   4     1837.55     2041.51     21.78 o 
  -3  -1   4      122.68      123.17      3.95 o 
   0  -1   4        6.40        3.69      0.49 o 
   1  -1   4      749.87      835.08     16.08 o 
   2  -1   4     1218.57     1293.63     24.40 o 
   3  -1   4        3.78        6.21      0.49 o 
   4  -1   4     1384.22     1408.83     11.57 o 
   5  -1   4      673.21      697.73      5.93 o 
   6  -1   4      227.42      231.57      3.15 o 
   7  -1   4        5.71        5.71      0.81 o 
   8  -1   4       41.01       42.09      4.68 o 
   9  -1   4       14.89       17.98      1.88 o 
  10  -1   4        0.65        0.08      1.13 o 
 -10   0   4       66.24       66.95      2.84 o 
  -9   0   4       53.46       58.32      2.53 o 
  -8   0   4       47.32       48.71      2.16 o 
  -7   0   4       18.84       16.37      1.30 o 
  -6   0   4      600.74      555.63      6.51 o 
  -5   0   4      214.10      197.89      3.40 o 
  -4   0   4      972.66     1058.12     14.75 o 
  -1   0   4      344.39      423.44      8.78 o 
   0   0   4      839.76      863.27     16.32 o 
   1   0   4       24.96       34.06      1.03 o 
   2   0   4     4065.87     4187.54     74.54 o 
   3   0   4      190.75      159.04      4.98 o 
   4   0   4       24.82       16.84      0.83 o 
   5   0   4        0.76        1.53      0.50 o 
   6   0   4      118.07      111.09      2.95 o 
   7   0   4      201.37      204.16      3.90 o 
   8   0   4       62.57       63.07      4.07 o 
   9   0   4        2.12        1.32      1.10 o 
  10   0   4        0.17       -1.36      1.14 o 
 -10   1   4        0.42       -0.08      1.57 o 
  -9   1   4      265.76      275.76      6.63 o 
  -8   1   4       49.16       48.36      2.81 o 
  -7   1   4        3.84        4.94      0.82 o 
  -6   1   4       18.25       14.86      1.02 o 
  -5   1   4      517.45      485.40      5.35 o 
  -4   1   4     1828.99     1991.45     20.40 o 
  -3   1   4       12.49        8.40      1.51 o 
  -2   1   4      355.95      396.19      8.62 o 
  -1   1   4       76.16       70.00      2.27 o 
   0   1   4      489.78      559.47     10.68 o 
   1   1   4     2268.71     2520.33     44.78 o 
   2   1   4      108.42       98.12      2.97 o 
   3   1   4        3.65        1.22      0.65 o 
   4   1   4       33.00       37.99      0.99 o 
   5   1   4      253.08      270.14      3.23 o 
   6   1   4       71.58       70.75      1.85 o 
   7   1   4       70.54       71.62      2.24 o 
   8   1   4        8.16        7.28      1.97 o 
   9   1   4       29.29       30.06      1.89 o 
  10   1   4       12.80       13.93      1.50 o 
 -10   2   4        7.59        5.42      1.45 o 
  -9   2   4       58.49       55.67      2.82 o 
  -8   2   4      191.88      192.33      4.81 o 
  -7   2   4       55.02       56.97      2.97 o 
  -6   2   4      207.97      201.65      2.83 o 
  -5   2   4      101.90      103.56      2.51 o 
  -4   2   4      122.26      135.62      1.91 o 
  -3   2   4      146.39      125.69      1.85 o 
  -2   2   4      423.27      456.43      6.63 o 
  -1   2   4      242.54      251.36      5.58 o 
   0   2   4      159.18      144.56      3.23 o 
   1   2   4       91.12       83.63      2.71 o 
   2   2   4     4088.06     4853.04     91.34 o 
   3   2   4      115.27      143.46      2.66 o 
   4   2   4       38.24       34.18      1.92 o 
   5   2   4        0.71        2.20      2.05 o 
   6   2   4      128.50      124.84      2.65 o 
   7   2   4       60.63       61.82      1.85 o 
   8   2   4        7.01        7.31      1.07 o 
   9   2   4       82.27       87.23      3.15 o 
  10   2   4        0.01       -0.48      0.91 o 
 -10   3   4       10.05       11.49      1.71 o 
  -9   3   4       32.25       30.76      1.99 o 
  -8   3   4      268.75      255.45      6.83 o 
  -7   3   4        3.62        2.24      0.64 o 
  -6   3   4        3.60        1.24      0.48 o 
  -5   3   4      694.59      696.59      8.30 o 
  -4   3   4      872.91      875.33      8.57 o 
  -3   3   4       49.34       52.06      1.19 o 
  -2   3   4       17.87       21.97      0.91 o 
  -1   3   4      443.52      429.23      4.26 o 
   0   3   4      536.20      565.13      6.47 o 
   1   3   4        5.15       14.57      0.59 o 
   2   3   4      668.96      832.88     11.65 o 
   3   3   4       89.90       93.80      1.78 o 
   4   3   4       17.87       18.13      0.96 o 
   5   3   4      100.82      102.70      2.71 o 
   6   3   4      105.85      106.58      2.49 o 
   7   3   4      248.25      252.28      4.34 o 
   8   3   4        0.91        0.93      0.87 o 
   9   3   4        0.83        1.45      0.91 o 
 -10   4   4      306.79      348.01      6.45 o 
  -9   4   4        0.31       -1.60      0.94 o 
  -8   4   4        0.15       -0.63      0.91 o 
  -7   4   4        4.15        4.62      0.70 o 
  -6   4   4       56.59       37.65      1.22 o 
  -5   4   4       73.99       73.56      1.52 o 
  -4   4   4       43.63       42.50      1.06 o 
  -3   4   4      406.52      413.03      3.93 o 
  -2   4   4     1489.15     1566.20     20.42 o 
  -1   4   4      467.27      453.87     11.35 o 
   0   4   4        4.15        8.73      0.62 o 
   1   4   4      357.01      463.09      9.59 o 
   2   4   4     1277.16     1435.42     26.25 o 
   3   4   4      198.20      199.47      5.59 o 
   4   4   4        7.75        6.28      0.91 o 
   5   4   4      603.72      590.31      9.37 o 
   6   4   4       44.62       50.54      2.44 o 
   7   4   4       36.35       28.71      3.08 o 
   8   4   4       19.32       22.06      3.16 o 
   9   4   4       14.26       12.10      2.54 o 
 -10   5   4      133.09      148.02      6.42 o 
  -9   5   4        9.11        5.26      1.14 o 
  -8   5   4      176.41      174.20      4.17 o 
  -7   5   4      389.33      372.96      4.44 o 
  -6   5   4      283.45      269.30      3.38 o 
  -5   5   4       38.74       30.81      0.99 o 
  -4   5   4      979.53      910.15      7.85 o 
  -3   5   4     1575.50     1506.65     20.21 o 
  -2   5   4        9.86        9.01      0.64 o 
  -1   5   4        3.13        3.29      0.44 o 
   0   5   4        2.86        4.19      0.50 o 
   1   5   4      321.57      292.32      6.14 o 
   3   5   4      344.41      323.06      7.96 o 
   4   5   4        4.73        5.93      0.89 o 
   5   5   4        0.37       -0.68      0.64 o 
   6   5   4        2.00        3.20      1.05 o 
   7   5   4       44.12       38.85      2.50 o 
   8   5   4        0.05       -0.27      1.10 o 
   9   5   4       21.36       15.97      2.75 o 
 -10   6   4        9.77        8.14      1.87 o 
  -9   6   4      241.35      269.97      4.90 o 
  -8   6   4      131.06      143.58      2.54 o 
  -7   6   4       27.08       28.87      1.13 o 
  -6   6   4      119.24      136.30      2.51 o 
  -5   6   4      438.80      391.15      5.93 o 
  -4   6   4       11.87        8.47      1.08 o 
  -3   6   4        2.84        2.94      0.53 o 
  -2   6   4       67.58       67.52      1.49 o 
  -1   6   4      421.01      439.66      5.03 o 
   0   6   4      162.87      168.70      2.89 o 
   1   6   4       65.61       57.22      1.97 o 
   2   6   4        6.85        3.37      0.77 o 
   3   6   4     1867.02     1853.78     23.20 o 
   4   6   4       48.74       55.54      2.07 o 
   5   6   4       96.27       99.35      3.00 o 
   6   6   4       15.04       15.34      1.57 o 
   7   6   4       70.27       71.69      4.02 o 
   8   6   4       69.39       65.25      4.74 o 
 -10   7   4      131.66      154.82      7.26 o 
  -9   7   4        2.99        4.11      1.25 o 
  -8   7   4        3.96        5.01      0.95 o 
  -7   7   4       92.40       88.30      2.37 o 
  -6   7   4        5.49        6.77      0.83 o 
  -5   7   4        1.36        0.69      0.50 o 
  -4   7   4        1.21        1.30      0.44 o 
  -3   7   4        3.51        5.86      0.72 o 
  -2   7   4      516.07      518.35      5.98 o 
  -1   7   4        1.81        1.64      0.56 o 
   0   7   4      267.33      255.22      6.15 o 
   1   7   4      178.46      175.83      4.93 o 
   2   7   4      201.19      207.35      5.78 o 
   3   7   4      314.20      281.27      4.65 o 
   4   7   4       70.74       66.65      2.90 o 
   5   7   4       57.38       60.74      2.49 o 
   6   7   4        1.15        0.69      1.23 o 
   7   7   4       16.23       16.76      1.72 o 
   8   7   4       23.17       22.27      2.09 o 
  -9   8   4       33.42       40.81      2.46 o 
  -8   8   4       44.31       48.32      2.10 o 
  -7   8   4      340.03      333.76      4.96 o 
  -6   8   4       60.94       58.52      1.98 o 
  -5   8   4      109.78      100.93      2.18 o 
  -4   8   4      352.41      333.25      4.14 o 
  -3   8   4      250.70      222.00      2.89 o 
  -2   8   4      130.98      134.23      2.41 o 
  -1   8   4      335.52      302.94      8.16 o 
   0   8   4      135.03      124.37      3.95 o 
   1   8   4      338.08      306.08      7.32 o 
   2   8   4        0.48       -0.27      0.74 o 
   3   8   4       18.40       14.21      1.84 o 
   4   8   4        1.14        0.17      1.01 o 
   5   8   4        5.29        4.37      0.95 o 
   6   8   4        1.22        1.30      0.76 o 
   7   8   4       24.85       26.22      1.85 o 
   8   8   4       10.87        7.73      1.35 o 
  -9   9   4       10.74       11.64      1.32 o 
  -8   9   4       35.11       34.70      2.39 o 
  -7   9   4       12.47       11.06      1.09 o 
  -6   9   4      257.59      255.55      3.94 o 
  -5   9   4      414.74      393.06      4.90 o 
  -4   9   4       53.20       54.53      2.07 o 
  -3   9   4        0.02        0.01      0.50 o 
  -2   9   4      192.13      180.82      3.03 o 
  -1   9   4      191.52      158.51      2.98 o 
   0   9   4       19.44       21.21      1.86 o 
   1   9   4      143.56      131.70      4.31 o 
   2   9   4       65.88       69.00      3.26 o 
   3   9   4      202.20      196.58      6.25 o 
   4   9   4       20.79       19.26      2.34 o 
   5   9   4        3.70        2.10      1.41 o 
   6   9   4       59.62       54.31      4.01 o 
   7   9   4        0.30       -1.09      1.40 o 
  -8  10   4       18.52       21.43      1.54 o 
  -7  10   4      143.58      149.52      3.03 o 
  -6  10   4       24.31       25.12      1.30 o 
  -5  10   4        1.68        1.92      1.32 o 
  -4  10   4       98.71       90.45      2.44 o 
  -3  10   4      124.12      122.92      3.07 o 
  -2  10   4       17.14       21.08      1.29 o 
  -1  10   4      181.11      162.68      3.39 o 
   0  10   4        0.08        0.49      0.89 o 
   1  10   4       27.02       28.11      2.21 o 
   2  10   4       61.65       60.74      3.24 o 
   3  10   4      132.75      115.62      4.69 o 
   4  10   4      158.19      147.68      5.74 o 
   5  10   4       34.67       38.03      3.26 o 
   6  10   4       94.21       89.57      5.15 o 
  -7  11   4        7.61        8.11      1.42 o 
  -6  11   4       55.10       59.46      2.41 o 
  -5  11   4       73.97       81.98      2.69 o 
  -4  11   4       87.76       90.00      2.88 o 
  -3  11   4       16.10       17.36      1.34 o 
  -2  11   4      122.38      112.84      2.78 o 
  -1  11   4      188.34      185.01      5.63 o 
   0  11   4       90.27       91.58      3.75 o 
   1  11   4       35.28       35.96      2.52 o 
   2  11   4       10.58        8.55      1.60 o 
   3  11   4      117.30      133.68      5.32 o 
   4  11   4       62.02       68.81      4.00 o 
   5  11   4        2.22        2.31      1.58 o 
  -7  12   4        0.13       -0.51      0.92 o 
  -6  12   4       21.28       24.69      1.79 o 
  -5  12   4        0.25       -0.21      0.94 o 
  -4  12   4        0.57        0.34      0.79 o 
  -3  12   4       80.23       80.60      2.62 o 
  -2  12   4       70.90       81.06      2.50 o 
  -1  12   4       14.44       10.38      1.05 o 
   0  12   4        3.78        3.55      1.29 o 
   1  12   4       80.31       81.94      3.72 o 
   2  12   4       21.54       19.06      2.23 o 
   3  12   4       30.43       29.02      2.81 o 
   4  12   4       19.93       24.77      2.97 o 
  -5  13   4        3.74        3.69      1.61 o 
  -4  13   4        8.81       10.57      1.38 o 
  -3  13   4       19.22       17.17      1.46 o 
  -2  13   4       44.45       47.15      2.10 o 
  -1  13   4       13.24       12.28      1.20 o 
   0  13   4       42.35       46.02      1.98 o 
   1  13   4        1.63        3.17      1.33 o 
   2  13   4       56.09       59.80      3.47 o 
   3  13   4       11.52        8.02      1.85 o 
  -4  14   4       85.35       88.48      3.14 o 
  -3  14   4       11.83        9.41      1.34 o 
  -2  14   4        0.29        0.60      0.93 o 
  -1  14   4        7.67        7.57      1.24 o 
   0  14   4      429.98      468.09      7.42 o 
   1  14   4        2.54        3.71      1.54 o 
   2 -15   5       15.98       17.74      1.45 o 
  -3 -14   5       19.64       23.54      2.13 o 
  -2 -14   5       15.37       12.31      1.32 o 
   1 -14   5       17.01       19.35      1.27 o 
   2 -14   5       15.82       13.87      1.67 o 
   3 -14   5       77.09       84.74      3.19 o 
   4 -14   5        1.68        2.14      0.93 o 
  -4 -13   5        0.46        0.54      1.25 o 
  -3 -13   5       32.02       33.63      2.33 o 
  -2 -13   5       14.98       16.11      1.45 o 
  -1 -13   5       55.48       54.39      4.38 o 
   0 -13   5       26.20       27.06      2.60 o 
   1 -13   5       48.16       46.53      1.74 o 
   2 -13   5      169.61      179.97      4.53 o 
   3 -13   5      174.39      188.46      7.26 o 
   4 -13   5       41.05       50.52      2.08 o 
   5 -13   5        3.76        3.85      1.02 o 
   6 -13   5       40.12       47.15      2.38 o 
  -5 -12   5       36.09       37.66      3.10 o 
  -4 -12   5        5.09        4.65      1.42 o 
  -3 -12   5       53.85       57.76      2.88 o 
  -2 -12   5        0.70        1.21      0.69 o 
  -1 -12   5        4.24        2.31      1.65 o 
   0 -12   5        0.22        0.36      1.04 o 
   1 -12   5       10.85        7.91      0.90 o 
   2 -12   5       35.38       37.25      1.97 o 
   3 -12   5        0.17       -1.12      0.56 o 
   4 -12   5      143.12      143.57      3.18 o 
   5 -12   5        5.24        3.03      0.92 o 
   6 -12   5        3.42        2.59      1.06 o 
   7 -12   5        1.42       -0.35      0.97 o 
  -6 -11   5       15.63       10.93      2.21 o 
  -5 -11   5       81.38       92.35      4.47 o 
  -4 -11   5       26.57       26.38      2.44 o 
  -3 -11   5       22.05       23.93      1.64 o 
  -2 -11   5       39.66       36.83      1.66 o 
  -1 -11   5        9.18       10.08      0.80 o 
   0 -11   5       59.42       64.67      1.90 o 
   1 -11   5      125.93      120.21      2.67 o 
   2 -11   5        1.97        1.88      0.79 o 
   3 -11   5      301.76      310.37      4.60 o 
   4 -11   5      539.97      565.72     11.69 o 
   5 -11   5        3.74        2.72      0.86 o 
   6 -11   5       72.97       73.87      3.72 o 
   7 -11   5       47.40       47.96      3.63 o 
  -7 -10   5        2.12        0.32      1.64 o 
  -6 -10   5       22.59       17.67      2.66 o 
  -5 -10   5       31.02       28.50      2.85 o 
  -4 -10   5       44.14       47.07      1.54 o 
  -3 -10   5      427.07      404.23      7.11 o 
  -2 -10   5      246.52      237.52      4.57 o 
  -1 -10   5      179.01      170.22      3.02 o 
   0 -10   5      111.72      104.02      2.32 o 
   1 -10   5      707.21      669.88     10.16 o 
   2 -10   5      122.49      120.76      3.22 o 
   3 -10   5      164.17      173.20      3.06 o 
   4 -10   5      194.22      198.35      4.10 o 
   5 -10   5        7.46        6.76      1.02 o 
   6 -10   5       11.30        7.88      1.17 o 
   7 -10   5       91.76       99.93      2.40 o 
   8 -10   5       51.22       51.28      1.96 o 
  -8  -9   5        0.09       -1.96      1.48 o 
  -7  -9   5        0.85       -0.74      1.32 o 
  -6  -9   5        0.05       -0.49      1.13 o 
  -5  -9   5        1.50        0.49      0.88 o 
  -4  -9   5       93.38       97.91      2.15 o 
  -3  -9   5      335.90      315.51      5.84 o 
  -2  -9   5      258.26      247.11      3.57 o 
  -1  -9   5       21.77       19.55      0.96 o 
   0  -9   5      237.14      229.60      3.66 o 
   1  -9   5      162.85      173.18      3.63 o 
   2  -9   5        0.14        1.24      0.72 o 
   3  -9   5        0.03       -0.57      0.46 o 
   4  -9   5      196.78      194.93      3.57 o 
   5  -9   5      450.56      459.39      5.38 o 
   6  -9   5        8.67        8.75      0.76 o 
   7  -9   5      155.64      166.04      3.24 o 
   8  -9   5      277.38      295.49      4.81 o 
  -8  -8   5        7.61        6.64      2.32 o 
  -7  -8   5        8.86        9.22      2.26 o 
  -6  -8   5       44.16       45.59      2.47 o 
  -5  -8   5      242.16      243.10      5.41 o 
  -4  -8   5        2.72        3.83      0.63 o 
  -3  -8   5      792.04      768.59     11.46 o 
  -2  -8   5        0.11       -0.61      0.50 o 
  -1  -8   5      144.75      129.29      2.44 o 
   0  -8   5     1120.11     1083.42     12.50 o 
   1  -8   5        4.44        1.61      1.07 o 
   2  -8   5      129.72      146.96      3.47 o 
   3  -8   5       96.63      100.82      2.18 o 
   4  -8   5       66.27       66.88      1.52 o 
   5  -8   5      106.99      107.57      1.91 o 
   6  -8   5      126.41      111.33      2.44 o 
   7  -8   5       24.97       22.22      1.83 o 
   8  -8   5       12.97       13.29      1.27 o 
   9  -8   5       28.53       28.88      2.04 o 
  -9  -7   5        0.99        0.39      1.07 o 
  -8  -7   5        0.71       -0.81      0.91 o 
  -7  -7   5       71.08       71.99      2.63 o 
  -6  -7   5      184.65      187.25      3.40 o 
  -5  -7   5        0.32       -1.01      0.79 o 
  -4  -7   5       14.74       16.43      1.09 o 
  -3  -7   5        3.51        4.27      0.83 o 
  -2  -7   5      620.40      591.10      8.89 o 
  -1  -7   5      409.38      419.12      5.57 o 
   0  -7   5       17.73       18.21      1.48 o 
   1  -7   5      604.25      618.36      9.23 o 
   2  -7   5     1084.75     1063.28     19.90 o 
   3  -7   5      118.66      109.62      1.81 o 
   4  -7   5      170.89      166.05      2.26 o 
   5  -7   5       16.07       11.85      1.43 o 
   6  -7   5      180.88      174.54      3.34 o 
   7  -7   5        5.08        5.80      0.89 o 
   8  -7   5      105.45       97.77      2.67 o 
   9  -7   5        2.74        5.28      1.23 o 
  -9  -6   5       13.48       15.07      1.85 o 
  -8  -6   5        0.74        1.48      1.11 o 
  -7  -6   5       60.21       62.87      2.20 o 
  -6  -6   5      157.52      164.76      4.80 o 
  -5  -6   5      120.25      114.38      2.49 o 
  -4  -6   5       42.55       39.32      1.09 o 
  -3  -6   5        3.92        5.00      0.54 o 
  -2  -6   5       67.94       64.29      3.84 o 
  -1  -6   5      205.07      214.53      4.38 o 
   0  -6   5      443.80      455.50      5.90 o 
   1  -6   5        2.21        4.72      0.80 o 
   2  -6   5      374.55      366.60      4.05 o 
   3  -6   5      283.29      261.04      3.24 o 
   4  -6   5      159.65      143.38      2.39 o 
   5  -6   5       23.92       18.15      1.04 o 
   6  -6   5      137.66      135.20      2.71 o 
   7  -6   5       43.68       41.81      1.78 o 
   8  -6   5       10.04        8.06      1.08 o 
   9  -6   5      111.51      122.05      6.27 o 
  -9  -5   5       94.33       98.19      4.37 o 
  -8  -5   5       56.36       54.47      2.29 o 
  -7  -5   5       69.81       68.66      2.35 o 
  -6  -5   5       94.24       98.93      2.56 o 
  -5  -5   5       19.12       16.86      1.36 o 
  -4  -5   5       39.01       50.33      1.26 o 
  -3  -5   5      128.34      136.03      2.19 o 
  -2  -5   5        3.06        1.50      0.44 o 
  -1  -5   5      371.65      333.50      4.54 o 
   0  -5   5      277.65      247.88      3.63 o 
   1  -5   5      133.23      162.38      2.09 o 
   2  -5   5       18.63       17.05      0.86 o 
   3  -5   5      234.79      205.69      4.35 o 
   4  -5   5      120.86      103.71      2.01 o 
   5  -5   5      720.43      711.92      7.67 o 
   6  -5   5       32.23       34.31      1.87 o 
   7  -5   5       33.90       38.05      1.79 o 
   8  -5   5        2.79        2.94      1.01 o 
   9  -5   5       51.66       59.16      4.62 o 
  10  -5   5       15.65       18.70      3.13 o 
 -10  -4   5       24.36       19.84      3.11 o 
  -9  -4   5       11.48       12.34      1.52 o 
  -8  -4   5        5.24        6.31      1.13 o 
  -7  -4   5      361.49      374.74      6.06 o 
  -6  -4   5       40.73       44.69      2.42 o 
  -5  -4   5      152.97      159.75      3.13 o 
  -4  -4   5       39.38       38.69      1.73 o 
  -3  -4   5      156.06      145.29      2.41 o 
  -2  -4   5      609.56      629.27      6.93 o 
  -1  -4   5      455.72      445.94      5.61 o 
   0  -4   5      296.82      354.56      7.42 o 
   1  -4   5     2192.72     2487.21     30.64 o 
   2  -4   5       70.15       94.71      2.59 o 
   3  -4   5        1.28        2.43      0.49 o 
   4  -4   5       94.00       99.49      2.00 o 
   5  -4   5        2.93        2.05      0.60 o 
   6  -4   5      365.12      367.64      4.91 o 
   7  -4   5        0.62       -0.56      1.05 o 
   8  -4   5       97.51      108.02      4.08 o 
   9  -4   5       39.38       41.93      2.47 o 
  10  -4   5        9.68        9.91      1.87 o 
 -10  -3   5        7.52        5.67      1.65 o 
  -9  -3   5       35.20       34.15      2.70 o 
  -8  -3   5       15.21       15.23      1.16 o 
  -7  -3   5      206.80      205.72      3.20 o 
  -6  -3   5       19.42       20.42      1.83 o 
  -5  -3   5      260.85      240.04      4.03 o 
  -4  -3   5      927.40      915.71     12.78 o 
  -3  -3   5      272.43      247.25      3.61 o 
  -2  -3   5        0.91        1.24      0.27 o 
  -1  -3   5       21.51       28.21      0.94 o 
   0  -3   5      127.68      159.05      2.04 o 
   1  -3   5      616.21      668.56      7.49 o 
   2  -3   5      179.29      218.63      6.49 o 
   3  -3   5       13.29        9.38      0.62 o 
   4  -3   5      197.20      205.48      2.94 o 
   5  -3   5      238.73      232.23      3.41 o 
   6  -3   5       31.99       30.15      2.47 o 
   7  -3   5      372.13      361.41      7.51 o 
   8  -3   5        1.06        0.37      0.94 o 
   9  -3   5        0.21       -0.44      1.32 o 
  10  -3   5        7.78       11.31      2.80 o 
 -10  -2   5       38.77       38.98      2.01 o 
  -9  -2   5       55.25       58.62      3.33 o 
  -8  -2   5      130.92      136.35      3.59 o 
  -7  -2   5        1.59        0.84      0.95 o 
  -6  -2   5     1204.39     1186.63     13.90 o 
  -5  -2   5      277.89      268.84      4.99 o 
  -4  -2   5       17.54       17.58      1.04 o 
  -3  -2   5       85.51       96.32      1.62 o 
  -2  -2   5     1471.36     1722.25     21.25 o 
  -1  -2   5      834.85      929.56     16.45 o 
   0  -2   5      162.14      179.91      2.70 o 
   1  -2   5       61.58       60.66      1.28 o 
   2  -2   5     1837.56     1993.32     19.98 o 
   3  -2   5      255.85      210.17      2.77 o 
   4  -2   5      617.75      633.94      7.37 o 
   5  -2   5       68.68       61.12      1.65 o 
   6  -2   5        1.65        1.65      1.13 o 
   7  -2   5       87.47       85.70      2.20 o 
   8  -2   5       24.52       23.45      5.20 o 
   9  -2   5        0.04       -2.51      1.37 o 
  10  -2   5       13.93       14.79      2.83 o 
 -10  -1   5       18.27       20.73      1.89 o 
  -9  -1   5       15.04       13.95      1.54 o 
  -8  -1   5       38.97       40.57      2.76 o 
  -7  -1   5      219.86      219.88      3.71 o 
  -6  -1   5      120.86      125.47      2.76 o 
  -5  -1   5      802.05      839.92      8.69 o 
  -4  -1   5      181.97      201.74      2.86 o 
  -3  -1   5     1638.94     1770.11     22.19 o 
  -2  -1   5       19.39       25.35      1.20 o 
  -1  -1   5       24.77       24.29      1.60 o 
   0  -1   5       22.85       10.13      1.11 o 
   1  -1   5     2377.01     2443.78     31.47 o 
   2  -1   5      729.53      800.32     14.09 o 
   3  -1   5      261.47      280.66      3.78 o 
   4  -1   5        2.62        1.33      0.34 o 
   5  -1   5      632.23      635.94      5.56 o 
   6  -1   5       64.69       63.69      1.67 o 
   7  -1   5        5.56        4.50      1.09 o 
   8  -1   5       16.07       15.17      1.68 o 
   9  -1   5       32.39       34.64      2.43 o 
  10  -1   5        1.84        1.02      1.93 o 
 -10   0   5       29.97       32.20      2.55 o 
  -9   0   5      290.11      300.10      5.77 o 
  -8   0   5      385.43      379.74      6.35 o 
  -7   0   5        1.15        0.74      0.69 o 
  -6   0   5     1308.18     1276.41     12.75 o 
  -5   0   5       71.16       80.40      2.08 o 
  -4   0   5      667.34      673.17      7.99 o 
  -3   0   5       26.25       22.10      0.99 o 
  -2   0   5     1797.55     2154.64     39.74 o 
   0   0   5     1045.37     1165.08     21.87 o 
   1   0   5       64.44       76.64      1.73 o 
   2   0   5      171.02      178.49      4.16 o 
   3   0   5      375.76      389.69      4.31 o 
   4   0   5      425.60      418.05      4.38 o 
   5   0   5        0.09        0.31      0.36 o 
   6   0   5      213.93      225.34      3.98 o 
   7   0   5       76.45       82.42      3.07 o 
   8   0   5       14.40       10.29      1.35 o 
   9   0   5       17.72       15.94      1.50 o 
  10   0   5       14.61       12.06      1.71 o 
 -10   1   5        2.37       -0.01      1.55 o 
  -9   1   5       27.47       32.76      2.59 o 
  -8   1   5        0.15        0.74      0.76 o 
  -7   1   5       31.09       31.12      1.72 o 
  -6   1   5      139.91      123.37      3.48 o 
  -5   1   5        8.80        7.52      0.67 o 
  -4   1   5     1528.41     1540.58     14.28 o 
  -3   1   5     1927.79     2079.50     37.23 o 
  -2   1   5     4725.66     5188.45    133.49 o 
  -1   1   5     1070.30     1139.27     14.89 o 
   0   1   5      125.78      159.23      2.75 o 
   1   1   5      916.94     1028.77     13.40 o 
   2   1   5      128.93      182.41      2.23 o 
   3   1   5       91.12      104.57      1.55 o 
   4   1   5       20.59       20.29      1.07 o 
   5   1   5        5.82        6.23      1.03 o 
   6   1   5      653.94      646.73     11.12 o 
   7   1   5      119.29      121.94      4.70 o 
   8   1   5        3.98        3.46      0.95 o 
   9   1   5        5.62        7.08      1.21 o 
  10   1   5        3.01        1.90      1.40 o 
 -10   2   5       19.51       14.58      1.91 o 
  -9   2   5       28.08       26.37      2.33 o 
  -8   2   5        0.71        0.43      0.97 o 
  -7   2   5       14.54       14.67      1.28 o 
  -6   2   5       51.67       51.39      1.88 o 
  -5   2   5      796.67      765.63      7.80 o 
  -4   2   5     1431.15     1325.49     11.06 o 
  -3   2   5      671.09      669.59      6.55 o 
  -2   2   5       39.11       34.49      1.26 o 
  -1   2   5        6.77        7.06      0.51 o 
   0   2   5      492.32      483.26      6.75 o 
   1   2   5      713.16      843.49      8.52 o 
   2   2   5       14.28       10.40      0.93 o 
   3   2   5        3.58        3.48      0.38 o 
   4   2   5       95.07       80.23      2.00 o 
   5   2   5      106.56      116.10      5.72 o 
   6   2   5       57.33       54.08      1.66 o 
   7   2   5       73.41       77.24      2.33 o 
   8   2   5      166.31      164.35      3.58 o 
   9   2   5       18.55       18.16      1.55 o 
 -10   3   5        8.72        3.55      2.36 o 
  -9   3   5        2.86        0.59      0.83 o 
  -8   3   5      715.26      742.30     10.20 o 
  -7   3   5       26.82       24.86      1.59 o 
  -6   3   5      421.19      396.07      4.49 o 
  -5   3   5      152.40      138.73      2.71 o 
  -4   3   5      673.94      645.71      8.65 o 
  -3   3   5      265.01      300.87      3.56 o 
  -2   3   5       13.46        6.68      0.42 o 
  -1   3   5       94.59       92.61      1.26 o 
   0   3   5      127.65      120.71      1.61 o 
   1   3   5      170.33      148.68      2.04 o 
   2   3   5     1395.21     1530.13     21.90 o 
   3   3   5      230.42      190.99      4.60 o 
   4   3   5       87.76       71.00      3.09 o 
   5   3   5      152.71      150.98      2.88 o 
   6   3   5      223.75      219.75      4.71 o 
   7   3   5       40.84       31.81      1.65 o 
   8   3   5        0.12       -1.92      1.10 o 
   9   3   5        7.43        7.13      2.25 o 
 -10   4   5       13.08       12.88      1.58 o 
  -9   4   5        6.94        9.20      1.26 o 
  -8   4   5       65.49       69.01      2.43 o 
  -7   4   5      262.34      263.58      3.98 o 
  -6   4   5        4.00        9.31      0.74 o 
  -5   4   5        2.71        2.77      0.66 o 
  -4   4   5      119.12      112.91      2.02 o 
  -3   4   5      573.94      572.02      6.35 o 
  -2   4   5       63.17       79.72      1.38 o 
  -1   4   5     1142.98     1180.43     12.18 o 
   0   4   5       23.22       23.88      0.82 o 
   1   4   5      135.97      127.82      2.73 o 
   2   4   5      471.41      431.65      9.64 o 
   3   4   5      790.18      835.12      9.14 o 
   4   4   5        0.04       -0.12      0.31 o 
   5   4   5       35.21       30.19      1.13 o 
   6   4   5       59.77       57.07      1.54 o 
   7   4   5       82.89       88.04      3.40 o 
   8   4   5       16.94       12.87      2.55 o 
   9   4   5        1.00       -0.88      1.75 o 
 -10   5   5        1.43        1.49      1.02 o 
  -9   5   5       20.96       23.10      1.70 o 
  -8   5   5       26.55       22.90      1.48 o 
  -7   5   5       90.46       78.68      1.86 o 
  -6   5   5       64.28       62.27      1.52 o 
  -5   5   5       45.18       39.15      1.13 o 
  -4   5   5      632.92      608.52      5.67 o 
  -3   5   5      522.29      517.33      6.60 o 
  -2   5   5      537.94      567.63      8.55 o 
  -1   5   5      483.97      477.57      6.73 o 
   0   5   5     1213.78     1162.81     12.15 o 
   1   5   5       21.88       21.89      1.65 o 
   2   5   5        7.53        4.93      1.12 o 
   3   5   5      152.70      160.34      3.51 o 
   4   5   5      117.14      119.84      3.21 o 
   5   5   5       20.42       19.99      2.97 o 
   6   5   5        5.57        5.43      1.98 o 
   7   5   5        6.63        9.04      1.49 o 
   8   5   5        7.15        4.30      1.41 o 
   9   5   5       13.45       11.75      2.63 o 
 -10   6   5        0.84        0.01      0.86 o 
  -9   6   5      285.97      322.33      5.53 o 
  -8   6   5      131.57      138.10      2.73 o 
  -7   6   5       55.93       51.28      1.60 o 
  -6   6   5        8.46        9.51      0.66 o 
  -5   6   5      192.76      154.12      2.71 o 
  -4   6   5        0.59        0.61      0.42 o 
  -3   6   5      260.77      242.22      3.71 o 
  -2   6   5      229.54      217.94      3.26 o 
  -1   6   5     1440.96     1426.62     14.64 o 
   0   6   5      118.73      105.78      4.22 o 
   1   6   5      367.43      324.52      6.88 o 
   2   6   5       49.03       48.52      2.28 o 
   3   6   5      363.18      388.78      6.36 o 
   4   6   5       41.04       38.20      3.43 o 
   5   6   5        4.32        4.16      0.98 o 
   6   6   5       44.88       45.63      2.34 o 
   7   6   5        5.56        4.78      1.24 o 
   8   6   5        9.83        8.88      1.62 o 
  -9   7   5       76.87       85.55      3.98 o 
  -8   7   5        9.83       10.86      1.16 o 
  -7   7   5       25.65       25.93      1.55 o 
  -6   7   5       52.33       50.93      1.75 o 
  -5   7   5      378.98      365.29      4.74 o 
  -4   7   5      148.21      128.88      2.31 o 
  -3   7   5      711.42      635.76      6.61 o 
  -2   7   5      342.96      301.69      3.56 o 
  -1   7   5        3.61        3.03      0.45 o 
   0   7   5       43.33       46.57      1.47 o 
   1   7   5      253.07      235.31      4.50 o 
   2   7   5      132.52      135.59      5.01 o 
   3   7   5      297.49      288.03      5.03 o 
   4   7   5        0.18        0.17      0.64 o 
   5   7   5      172.12      163.99      3.96 o 
   6   7   5      140.40      147.02      3.97 o 
   7   7   5       13.15       12.52      1.85 o 
   8   7   5        0.34       -0.24      1.12 o 
  -9   8   5      140.60      156.64      4.80 o 
  -8   8   5       71.47       70.12      2.37 o 
  -7   8   5      264.58      256.71      4.26 o 
  -6   8   5      135.43      134.96      2.80 o 
  -5   8   5      284.59      288.00      4.07 o 
  -4   8   5      208.34      194.70      2.96 o 
  -3   8   5        8.04        6.71      0.64 o 
  -2   8   5       18.04       15.67      0.76 o 
  -1   8   5        0.67        1.06      0.55 o 
   0   8   5      101.04       99.99      3.70 o 
   1   8   5      194.41      177.78      5.36 o 
   2   8   5        0.48       -0.34      0.77 o 
   3   8   5      169.78      171.95      5.87 o 
   4   8   5      427.57      439.87      6.86 o 
   5   8   5        5.36        5.47      0.92 o 
   6   8   5       28.35       21.72      1.62 o 
   7   8   5       18.37       19.21      2.99 o 
  -9   9   5      117.96      132.18      3.34 o 
  -8   9   5        2.75        2.93      0.95 o 
  -7   9   5        5.45        6.12      0.97 o 
  -6   9   5       74.69       70.09      2.18 o 
  -5   9   5       59.87       56.56      1.87 o 
  -4   9   5      141.59      142.60      2.44 o 
  -3   9   5        1.61        0.12      0.84 o 
  -2   9   5       40.41       37.47      1.69 o 
  -1   9   5      476.23      460.03      7.42 o 
   0   9   5        1.19        2.41      1.06 o 
   1   9   5      174.40      165.09      5.32 o 
   2   9   5      113.56      113.04      4.40 o 
   3   9   5      226.15      231.94      7.17 o 
   4   9   5        6.73        6.40      1.70 o 
   5   9   5       96.87       96.84      5.02 o 
   6   9   5        7.62        6.68      2.13 o 
   7   9   5        0.93        2.32      1.97 o 
  -8  10   5       70.95       76.38      2.44 o 
  -7  10   5       12.86       14.39      1.23 o 
  -6  10   5       56.07       57.48      1.83 o 
  -5  10   5        0.69        0.39      0.50 o 
  -4  10   5        3.50        2.44      0.80 o 
  -3  10   5       12.29       15.74      1.30 o 
  -2  10   5        9.27        6.84      0.94 o 
  -1  10   5      225.72      219.27      6.21 o 
   0  10   5      272.13      274.80      4.76 o 
   1  10   5       71.22       72.62      3.49 o 
   2  10   5        2.28        1.76      1.16 o 
   3  10   5        0.56       -0.24      1.12 o 
   4  10   5        4.93        4.01      1.63 o 
   5  10   5        1.23        2.09      1.67 o 
   6  10   5        7.81        5.38      2.06 o 
  -7  11   5       15.67       14.78      1.08 o 
  -6  11   5        1.93        3.19      1.06 o 
  -5  11   5       24.62       27.25      1.74 o 
  -4  11   5      133.44      140.11      3.73 o 
  -3  11   5       17.26       17.09      1.42 o 
  -2  11   5        1.11        1.15      0.75 o 
  -1  11   5      181.52      179.92      3.74 o 
   0  11   5       14.91       16.16      1.84 o 
   1  11   5       24.50       27.87      2.56 o 
   2  11   5        7.36        9.99      1.87 o 
   3  11   5        0.20       -2.07      1.04 o 
   4  11   5       51.76       49.43      3.61 o 
   5  11   5        0.42       -0.38      1.37 o 
  -6  12   5        9.43        9.71      1.57 o 
  -5  12   5        0.41        0.39      1.11 o 
  -4  12   5       24.18       25.25      1.87 o 
  -3  12   5       15.77       14.66      1.41 o 
  -2  12   5        0.04       -0.43      0.72 o 
  -1  12   5        2.31        5.71      0.99 o 
   0  12   5      167.19      172.18      3.78 o 
   1  12   5       37.73       38.51      2.96 o 
   2  12   5        8.31       12.92      2.10 o 
   3  12   5       11.83       12.28      2.13 o 
   4  12   5       19.12       14.97      2.46 o 
  -5  13   5       18.82       23.98      2.01 o 
  -4  13   5       65.12       70.81      2.88 o 
  -3  13   5       74.75       83.51      2.92 o 
  -2  13   5        1.38        1.39      0.89 o 
  -1  13   5        1.37        0.69      1.36 o 
   0  13   5        0.74        0.04      0.85 o 
   1  13   5       14.56       12.30      1.30 o 
   2  13   5       13.15       11.25      2.08 o 
  -3  14   5       61.86       71.94      2.84 o 
  -2  14   5       14.71       22.66      1.76 o 
  -1  14   5        1.31        1.60      0.99 o 
   0  14   5        1.04       -0.79      0.90 o 
   1 -15   6        2.27        2.27      0.83 o 
  -3 -14   6        3.19        2.46      1.21 o 
  -2 -14   6        0.06        0.16      0.88 o 
   0 -14   6        1.97        1.40      0.66 o 
   1 -14   6        1.20        2.22      0.83 o 
   2 -14   6        0.15       -0.54      0.77 o 
   3 -14   6       31.46       27.78      3.51 o 
   4 -14   6       58.94       70.89      3.57 o 
  -4 -13   6       76.00       89.12      4.15 o 
  -3 -13   6        2.37        1.97      1.16 o 
  -2 -13   6        3.64        3.12      1.01 o 
  -1 -13   6      113.23      116.97      2.97 o 
   0 -13   6       11.91       11.67      1.00 o 
   1 -13   6       84.80       88.98      3.38 o 
   2 -13   6      112.54      123.59      3.22 o 
   3 -13   6        6.83        7.52      1.33 o 
   4 -13   6        1.15        2.27      0.88 o 
   5 -13   6       30.92       34.83      2.63 o 
  -5 -12   6        4.01        5.79      1.73 o 
  -4 -12   6       12.45       14.51      3.20 o 
  -3 -12   6       17.73       16.27      1.77 o 
  -2 -12   6       12.66       12.08      1.53 o 
  -1 -12   6        2.20        2.46      0.71 o 
   0 -12   6       11.93       11.46      0.97 o 
   1 -12   6       33.79       32.81      1.58 o 
   2 -12   6        8.95        6.17      1.09 o 
   3 -12   6       53.67       48.80      3.09 o 
   4 -12   6       63.10       60.08      3.41 o 
   5 -12   6        2.49        3.19      0.98 o 
   6 -12   6       20.76       19.54      1.73 o 
  -6 -11   6       19.05       17.69      2.70 o 
  -5 -11   6        7.30        5.17      1.58 o 
  -4 -11   6       43.90       49.53      1.82 o 
  -3 -11   6       37.49       40.48      2.06 o 
  -2 -11   6       62.28       60.97      2.19 o 
  -1 -11   6       33.05       33.76      1.60 o 
   0 -11   6       13.91       15.95      1.08 o 
   1 -11   6       21.42       21.68      1.92 o 
   2 -11   6        9.26        8.76      1.19 o 
   3 -11   6       60.60       61.80      1.98 o 
   4 -11   6      138.91      148.53      3.27 o 
   5 -11   6       16.58       17.74      1.61 o 
   6 -11   6       82.10       79.73      3.43 o 
   7 -11   6      170.78      188.30      4.52 o 
  -7 -10   6       20.03       17.49      2.71 o 
  -6 -10   6      105.45      112.27      5.34 o 
  -5 -10   6       16.65       19.47      2.41 o 
  -4 -10   6       52.13       56.49      1.73 o 
  -3 -10   6      227.44      222.25      4.82 o 
  -2 -10   6       20.22       23.04      1.83 o 
  -1 -10   6       44.10       41.50      1.50 o 
   0 -10   6       91.89       85.90      2.14 o 
   1 -10   6        4.48        2.04      0.79 o 
   2 -10   6        8.58        7.96      2.60 o 
   3 -10   6        1.85        0.46      0.62 o 
   4 -10   6       28.86       34.67      1.71 o 
   5 -10   6       23.34       19.06      1.43 o 
   6 -10   6        0.40        0.01      0.85 o 
   7 -10   6       10.17       12.14      1.20 o 
   8 -10   6       28.93       26.65      1.61 o 
  -8  -9   6       68.49       77.20      5.36 o 
  -7  -9   6       63.43       67.25      4.54 o 
  -6  -9   6       95.19       93.04      4.91 o 
  -5  -9   6       60.08       61.01      2.68 o 
  -4  -9   6      179.36      182.42      3.20 o 
  -3  -9   6      201.44      200.91      4.47 o 
  -2  -9   6        5.27        5.43      0.91 o 
  -1  -9   6        4.14        3.96      0.65 o 
   0  -9   6        2.90        3.39      1.05 o 
   1  -9   6      105.38       89.36      2.60 o 
   2  -9   6      175.06      176.16      4.12 o 
   3  -9   6       16.39       14.14      0.98 o 
   4  -9   6      259.37      266.01      4.46 o 
   5  -9   6      335.44      342.37      4.42 o 
   6  -9   6        2.91        2.20      0.91 o 
   7  -9   6        0.20       -0.40      0.58 o 
   8  -9   6       51.04       50.31      2.10 o 
  -8  -8   6       18.12       18.43      3.11 o 
  -7  -8   6        9.63        7.95      2.09 o 
  -6  -8   6        8.62        6.38      1.37 o 
  -5  -8   6       35.29       38.60      3.28 o 
  -4  -8   6        4.20        3.22      0.65 o 
  -3  -8   6       13.50       15.28      1.00 o 
  -2  -8   6        0.88        1.91      0.87 o 
  -1  -8   6       35.04       32.60      1.33 o 
   0  -8   6      747.74      716.50     10.67 o 
   1  -8   6        0.19        0.69      0.57 o 
   2  -8   6     1130.90     1068.43     11.82 o 
   3  -8   6      403.77      381.60      5.30 o 
   4  -8   6      121.98      112.60      2.08 o 
   5  -8   6      124.40      123.85      2.45 o 
   6  -8   6        0.03        0.63      0.62 o 
   7  -8   6       12.94        7.78      0.99 o 
   8  -8   6       60.26       69.18      2.33 o 
   9  -8   6       92.50       95.24      4.29 o 
  -9  -7   6        0.05       -1.54      0.98 o 
  -8  -7   6       12.64       12.56      1.52 o 
  -7  -7   6       82.42       81.20      3.45 o 
  -6  -7   6       86.86       88.82      2.28 o 
  -5  -7   6        0.02       -0.06      0.46 o 
  -4  -7   6       68.64       67.80      1.82 o 
  -3  -7   6       48.35       44.61      1.37 o 
  -2  -7   6      439.70      410.80      6.86 o 
  -1  -7   6      625.29      621.49      8.94 o 
   0  -7   6       30.37       29.11      1.19 o 
   1  -7   6      115.36      116.54      2.88 o 
   2  -7   6       37.90       33.87      1.25 o 
   3  -7   6      462.64      395.54      4.49 o 
   4  -7   6        0.35        0.63      0.46 o 
   5  -7   6        8.91       10.42      0.89 o 
   6  -7   6      214.44      205.88      3.51 o 
   7  -7   6       21.93       18.93      1.30 o 
   8  -7   6       38.82       42.26      1.93 o 
   9  -7   6      147.02      146.71      5.85 o 
  -9  -6   6       41.26       47.44      2.84 o 
  -8  -6   6        7.96        6.62      1.16 o 
  -7  -6   6       13.17       10.06      1.17 o 
  -6  -6   6        0.84        2.76      0.77 o 
  -5  -6   6        1.54        0.32      1.35 o 
  -4  -6   6      795.43      791.77      7.83 o 
  -3  -6   6      705.81      684.48      6.65 o 
  -2  -6   6      307.40      293.63      3.84 o 
  -1  -6   6      469.22      467.78      6.21 o 
   0  -6   6      211.01      234.13      5.39 o 
   1  -6   6      389.83      372.58      6.48 o 
   2  -6   6      184.70      156.44      2.75 o 
   3  -6   6      306.84      341.55      4.06 o 
   4  -6   6       29.78       24.03      1.11 o 
   5  -6   6        2.37        3.13      0.63 o 
   6  -6   6        0.10        0.52      0.59 o 
   7  -6   6       22.19       20.75      1.37 o 
   8  -6   6       61.83       61.44      2.52 o 
   9  -6   6        0.31        0.70      1.24 o 
  -9  -5   6       13.44       12.68      1.55 o 
  -8  -5   6       18.89       15.20      1.47 o 
  -7  -5   6       15.91       11.34      1.24 o 
  -6  -5   6        5.42        6.37      1.42 o 
  -5  -5   6      462.06      426.98      6.74 o 
  -4  -5   6      173.35      165.62      2.49 o 
  -3  -5   6      634.63      644.63      9.08 o 
  -2  -5   6      471.97      487.01      5.63 o 
  -1  -5   6      673.85      625.11      6.83 o 
   0  -5   6        0.68        0.62      0.29 o 
   1  -5   6       31.19       30.26      1.19 o 
   2  -5   6        0.52        0.67      0.40 o 
   3  -5   6      509.62      522.70     11.25 o 
   4  -5   6      161.15      145.41      2.48 o 
   5  -5   6      198.24      187.02      3.07 o 
   6  -5   6       40.12       42.50      1.74 o 
   7  -5   6      156.48      159.86      3.65 o 
   8  -5   6       29.10       30.36      2.59 o 
   9  -5   6       99.88       99.22      3.42 o 
 -10  -4   6       11.09       11.02      2.57 o 
  -9  -4   6       21.99       23.09      1.92 o 
  -8  -4   6       11.93       12.37      1.43 o 
  -7  -4   6      247.03      253.06      4.79 o 
  -6  -4   6      222.04      220.79      4.16 o 
  -5  -4   6       83.24       73.78      2.75 o 
  -4  -4   6       44.96       45.68      1.95 o 
  -3  -4   6        0.19        0.18      0.51 o 
  -2  -4   6       22.55       31.36      0.90 o 
  -1  -4   6       20.50       29.80      1.36 o 
   0  -4   6      147.87      146.81      2.05 o 
   1  -4   6      373.62      390.57      4.82 o 
   2  -4   6      107.49      108.35      2.16 o 
   3  -4   6        2.80        3.45      0.49 o 
   4  -4   6      198.02      191.04      2.91 o 
   5  -4   6       26.13       21.79      1.58 o 
   6  -4   6        2.02        2.78      0.70 o 
   7  -4   6      144.47      145.51      3.45 o 
   8  -4   6        0.59        0.26      1.08 o 
   9  -4   6        4.92        4.01      1.44 o 
  10  -4   6        0.03        0.28      1.75 o 
 -10  -3   6        4.68        4.19      1.59 o 
  -9  -3   6      121.02      119.35      4.86 o 
  -8  -3   6       97.09       97.97      2.67 o 
  -7  -3   6       53.19       56.16      1.63 o 
  -6  -3   6       43.19       38.90      1.81 o 
  -5  -3   6       16.78       14.43      1.13 o 
  -4  -3   6        6.89        3.56      0.48 o 
  -3  -3   6        0.04       -0.17      0.34 o 
  -2  -3   6      515.61      545.39      6.34 o 
  -1  -3   6       82.64       91.67      1.47 o 
   0  -3   6      198.05      185.09      2.48 o 
   1  -3   6     1351.56     1420.22     15.65 o 
   2  -3   6      394.86      463.90      4.36 o 
   3  -3   6      399.95      386.70      4.42 o 
   4  -3   6      692.24      670.72      7.07 o 
   5  -3   6        2.37        1.14      0.59 o 
   6  -3   6      888.94      899.11      8.53 o 
   7  -3   6       14.14       15.90      1.62 o 
   8  -3   6       89.57       89.34      4.78 o 
   9  -3   6        4.76        2.71      1.41 o 
  10  -3   6       18.94       17.50      3.07 o 
 -10  -2   6       74.20       80.78      5.33 o 
  -9  -2   6       44.03       43.10      2.06 o 
  -8  -2   6        0.58       -0.25      1.07 o 
  -7  -2   6        1.84        0.24      0.69 o 
  -6  -2   6      773.78      768.69      9.85 o 
  -5  -2   6        3.06        5.16      0.79 o 
  -4  -2   6        0.99        1.21      0.63 o 
  -3  -2   6        0.04        1.84      0.39 o 
  -2  -2   6       12.96       41.44      0.92 o 
  -1  -2   6     1241.12     1286.41     13.52 o 
   0  -2   6      160.54      156.97      2.54 o 
   1  -2   6     1544.56     1600.44     15.20 o 
   2  -2   6     2326.77     2613.54     20.22 o 
   3  -2   6       14.29       17.91      0.76 o 
   4  -2   6      375.28      369.83      4.41 o 
   5  -2   6      512.20      517.31      5.32 o 
   6  -2   6      623.55      639.25     10.09 o 
   7  -2   6      248.40      245.16      5.64 o 
   8  -2   6      117.68      121.04      4.10 o 
   9  -2   6        1.54        0.13      1.75 o 
  10  -2   6       54.30       52.75      4.38 o 
 -10  -1   6       30.03       33.59      2.33 o 
  -9  -1   6       62.48       60.94      3.43 o 
  -8  -1   6       49.81       52.62      2.26 o 
  -7  -1   6       10.68       12.39      1.08 o 
  -6  -1   6       36.65       37.55      1.46 o 
  -5  -1   6       35.21       44.56      1.44 o 
  -4  -1   6      432.17      439.29      5.75 o 
  -3  -1   6     3004.02     3254.48     28.15 o 
  -2  -1   6      838.60      797.56     10.78 o 
  -1  -1   6      132.69      136.89      2.69 o 
   0  -1   6     1150.39     1246.60     16.17 o 
   1  -1   6      219.51      208.95      9.00 o 
   2  -1   6      106.33      113.67      1.78 o 
   3  -1   6      357.77      369.80      3.77 o 
   4  -1   6        8.06        5.87      0.50 o 
   5  -1   6       79.36       76.29      1.88 o 
   6  -1   6       96.38      100.16      2.32 o 
   7  -1   6       47.79       50.50      3.64 o 
   8  -1   6       89.05       97.26      4.88 o 
   9  -1   6       13.23       17.18      2.69 o 
  10  -1   6        9.48        9.95      2.44 o 
 -10   0   6       42.63       39.47      2.46 o 
  -9   0   6       25.02       23.82      1.92 o 
  -8   0   6       18.48       19.95      1.61 o 
  -7   0   6       84.25       81.89      2.59 o 
  -6   0   6        0.66       -0.03      0.59 o 
  -5   0   6      506.06      443.78      6.12 o 
  -4   0   6      407.68      364.36      5.02 o 
  -3   0   6      192.07      221.77      4.16 o 
  -2   0   6      567.60      579.28      7.83 o 
  -1   0   6      954.62     1104.29     21.30 o 
   1   0   6      642.38      703.46      7.99 o 
   2   0   6      238.68      252.68      4.35 o 
   3   0   6      327.89      357.56      3.64 o 
   4   0   6      301.60      282.01      2.95 o 
   5   0   6        2.62        1.72      0.59 o 
   6   0   6       64.93       65.38      2.14 o 
   7   0   6      307.89      327.22      5.40 o 
   8   0   6       30.12       30.98      1.87 o 
   9   0   6        0.41        1.92      1.16 o 
  10   0   6        0.76        0.47      1.70 o 
 -10   1   6        4.99        4.61      1.52 o 
  -9   1   6        0.78       -0.87      0.97 o 
  -8   1   6       27.24       30.60      1.94 o 
  -7   1   6        9.40       10.48      1.19 o 
  -6   1   6     1302.05     1300.39     12.98 o 
  -5   1   6       63.31       67.23      1.52 o 
  -4   1   6       77.53       90.87      1.61 o 
  -3   1   6        8.39       12.07      0.71 o 
  -2   1   6       24.37       26.46      1.15 o 
  -1   1   6       84.00      103.47      2.25 o 
   0   1   6     1414.68     1638.08     21.03 o 
   1   1   6       48.19       46.11      1.01 o 
   2   1   6     1398.08     1465.77     10.82 o 
   3   1   6      893.91      874.40      7.54 o 
   4   1   6       10.02        6.69      0.65 o 
   5   1   6      307.93      302.79      4.09 o 
   6   1   6      437.21      465.73      6.57 o 
   7   1   6       76.18       77.83      2.43 o 
   8   1   6        8.45        9.00      1.20 o 
   9   1   6        0.91        0.32      1.16 o 
 -10   2   6        0.53        2.45      3.06 o 
  -9   2   6       32.60       36.81      2.72 o 
  -8   2   6      445.01      440.73     15.57 o 
  -7   2   6      528.12      512.63      7.56 o 
  -6   2   6       17.10       13.40      1.15 o 
  -5   2   6      851.63      795.67      8.15 o 
  -4   2   6       66.06       67.96      1.29 o 
  -3   2   6       37.89       43.95      1.05 o 
  -2   2   6        1.87        1.58      0.29 o 
  -1   2   6      865.75     1045.02      9.54 o 
   0   2   6      821.72      828.83      6.94 o 
   1   2   6      963.67      947.87      9.96 o 
   2   2   6        5.63        5.30      0.44 o 
   3   2   6      361.80      360.29      4.97 o 
   4   2   6      273.43      244.95      3.37 o 
   5   2   6       39.43       32.64      1.29 o 
   6   2   6       81.81       83.27      2.36 o 
   7   2   6       22.44       22.98      1.51 o 
   8   2   6        0.01       -0.95      0.78 o 
   9   2   6        0.34        0.51      0.95 o 
 -10   3   6       80.84       79.25      3.50 o 
  -9   3   6       16.81       14.97      1.49 o 
  -8   3   6       14.15       15.40      1.49 o 
  -7   3   6       57.11       57.37      2.18 o 
  -6   3   6      120.71      121.00      2.41 o 
  -5   3   6      245.42      223.92      2.95 o 
  -4   3   6        0.15       -0.15      0.38 o 
  -3   3   6        1.26        2.29      0.44 o 
  -2   3   6     1020.23     1080.75     10.07 o 
  -1   3   6     1617.93     1638.79     14.44 o 
   0   3   6      236.71      222.60      2.34 o 
   1   3   6      534.20      548.22      5.44 o 
   2   3   6     1466.77     1534.05     13.72 o 
   3   3   6      124.53      136.86      2.50 o 
   4   3   6        8.54        5.52      0.68 o 
   5   3   6       39.87       32.29      1.44 o 
   6   3   6       50.59       50.51      2.26 o 
   7   3   6      100.28      100.28      3.03 o 
   8   3   6       49.83       46.90      4.81 o 
   9   3   6       20.79       13.24      2.84 o 
 -10   4   6       18.55       17.13      2.78 o 
  -9   4   6       52.48       49.61      3.67 o 
  -8   4   6        3.53        3.28      0.97 o 
  -7   4   6        2.21       -0.05      0.70 o 
  -6   4   6       36.24       33.31      1.23 o 
  -5   4   6      157.80      135.76      2.20 o 
  -4   4   6       12.61       10.68      0.68 o 
  -3   4   6      198.80      184.04      2.58 o 
  -2   4   6      100.55       97.96      1.47 o 
  -1   4   6       34.51       29.67      0.96 o 
   0   4   6       23.03       19.81      0.68 o 
   1   4   6       30.14       21.99      2.25 o 
   2   4   6       35.84       41.69      1.12 o 
   3   4   6      394.65      430.52      5.38 o 
   4   4   6        1.93        2.72      0.50 o 
   5   4   6       68.09       60.97      1.65 o 
   6   4   6       46.56       48.18      1.95 o 
   7   4   6        9.22       10.40      1.63 o 
   8   4   6       46.45       54.93      4.19 o 
   9   4   6       39.87       35.63      3.88 o 
 -10   5   6       24.91       26.93      2.22 o 
  -9   5   6        1.38        0.81      0.86 o 
  -8   5   6       35.47       34.24      1.87 o 
  -7   5   6       67.47       67.04      1.73 o 
  -6   5   6       41.94       36.10      1.28 o 
  -5   5   6      337.33      318.19      3.71 o 
  -4   5   6      218.55      189.88      2.46 o 
  -3   5   6      874.31      803.03      7.61 o 
  -2   5   6      285.81      281.66      4.10 o 
  -1   5   6       45.68       48.73      2.57 o 
   0   5   6      136.09      130.73      4.21 o 
   1   5   6      159.25      153.03      4.78 o 
   2   5   6      129.74      117.85      2.90 o 
   3   5   6      655.49      675.13     11.20 o 
   4   5   6       44.40       43.27      2.04 o 
   5   5   6       75.67       76.64      2.86 o 
   6   5   6        8.13        7.87      1.41 o 
   7   5   6      225.00      239.02      7.07 o 
   8   5   6       16.43       18.69      2.87 o 
 -10   6   6        0.03       -0.57      1.08 o 
  -9   6   6       40.97       46.83      2.48 o 
  -8   6   6       66.26       66.13      1.92 o 
  -7   6   6        3.50        1.47      0.57 o 
  -6   6   6      124.92      122.44      2.05 o 
  -5   6   6      140.13      158.69      3.73 o 
  -4   6   6       34.45       31.20      1.24 o 
  -3   6   6      285.83      255.52      3.39 o 
  -2   6   6      354.90      338.06      3.97 o 
  -1   6   6        0.48        1.38      0.48 o 
   0   6   6      195.66      183.85      2.86 o 
   1   6   6      341.38      306.97      5.33 o 
   2   6   6       62.13       62.33      2.15 o 
   3   6   6        2.22        3.80      0.82 o 
   4   6   6      217.97      217.01      6.59 o 
   5   6   6       29.36       31.22      2.02 o 
   6   6   6       66.30       66.71      2.88 o 
   7   6   6        4.69        4.89      1.32 o 
   8   6   6        0.58       -1.82      1.13 o 
  -9   7   6       21.46       24.01      4.03 o 
  -8   7   6        1.79        0.06      0.80 o 
  -7   7   6      181.82      174.21      3.42 o 
  -6   7   6      214.99      205.48      3.54 o 
  -5   7   6        9.05        8.73      0.85 o 
  -4   7   6       14.81       14.20      1.32 o 
  -3   7   6       67.30       56.65      1.53 o 
  -2   7   6       56.18       51.84      1.36 o 
  -1   7   6      355.01      324.50      4.26 o 
   0   7   6       10.49        8.39      0.70 o 
   1   7   6      748.50      699.40      9.83 o 
   2   7   6      106.21      102.62      2.67 o 
   3   7   6       68.93       67.86      2.32 o 
   4   7   6       20.55       21.91      1.63 o 
   5   7   6        1.02       -0.68      0.82 o 
   6   7   6       18.75       19.28      1.98 o 
   7   7   6       12.38       12.11      2.83 o 
  -9   8   6      105.50      107.30      3.54 o 
  -8   8   6      223.58      248.34      4.48 o 
  -7   8   6       28.79       33.67      2.10 o 
  -6   8   6       54.74       50.93      1.81 o 
  -5   8   6       12.13       10.30      1.13 o 
  -4   8   6      288.84      264.01      4.29 o 
  -3   8   6      145.87      130.86      2.30 o 
  -2   8   6       73.44       69.38      1.71 o 
  -1   8   6        1.24        0.97      0.46 o 
   0   8   6      398.48      393.82      4.78 o 
   1   8   6       52.09       48.60      2.86 o 
   2   8   6        9.08        8.27      1.30 o 
   3   8   6       24.33       18.34      1.25 o 
   4   8   6      151.16      156.74      6.29 o 
   5   8   6       69.26       71.35      2.58 o 
   6   8   6       16.07       13.28      1.46 o 
   7   8   6        7.42        4.41      1.23 o 
  -8   9   6       16.15       21.55      1.87 o 
  -7   9   6        1.76        1.35      0.78 o 
  -6   9   6        0.00       -0.14      0.64 o 
  -5   9   6       30.53       32.64      1.44 o 
  -4   9   6      276.64      274.02      3.80 o 
  -3   9   6       16.51       17.61      2.64 o 
  -2   9   6      245.80      257.02     13.62 o 
  -1   9   6      315.62      305.91      5.28 o 
   0   9   6        1.88        0.33      0.62 o 
   1   9   6        0.50       -0.69      0.84 o 
   2   9   6       58.50       57.30      3.36 o 
   3   9   6      171.31      159.47      5.92 o 
   4   9   6        5.81        5.29      1.74 o 
   5   9   6        9.25        8.64      2.05 o 
   6   9   6        5.30        3.97      1.99 o 
  -8  10   6       38.33       41.38      2.01 o 
  -7  10   6        0.09       -0.06      0.74 o 
  -6  10   6        2.20        2.18      0.75 o 
  -5  10   6        0.02       -0.06      0.56 o 
  -4  10   6       19.99       23.68      1.72 o 
  -3  10   6      243.18      234.32      4.80 o 
  -2  10   6        0.23       -0.08      0.66 o 
  -1  10   6        3.38        3.33      0.82 o 
   0  10   6        0.23        0.91      0.71 o 
   1  10   6       20.69       21.33      1.47 o 
   2  10   6        9.31        9.89      1.85 o 
   3  10   6        6.30        6.06      1.71 o 
   4  10   6       24.21       28.55      3.15 o 
   5  10   6       29.92       27.84      3.36 o 
  -7  11   6       23.31       26.74      1.44 o 
  -6  11   6        7.72        6.35      1.38 o 
  -5  11   6      210.05      206.36      4.97 o 
  -4  11   6      181.35      194.82      4.56 o 
  -3  11   6      175.53      183.05      5.63 o 
  -2  11   6        0.16       -0.90      0.98 o 
  -1  11   6      177.92      186.44      4.07 o 
   0  11   6       60.24       57.89      2.31 o 
   1  11   6        0.09       -0.25      0.74 o 
   2  11   6       22.50       23.11      2.62 o 
   3  11   6       11.25        6.58      1.82 o 
   4  11   6      105.48      102.40      5.17 o 
   5  11   6        5.83        2.38      1.95 o 
  -6  12   6       74.73       84.95      5.21 o 
  -5  12   6       36.71       35.16      2.82 o 
  -4  12   6        0.41        0.39      1.25 o 
  -3  12   6       42.42       48.32      3.67 o 
  -2  12   6        0.01        1.11      1.15 o 
  -1  12   6        0.48       -0.32      0.80 o 
   0  12   6       64.71       61.51      3.19 o 
   1  12   6        1.39        0.83      0.88 o 
   2  12   6       95.66      105.54      4.90 o 
   3  12   6       23.09       23.71      2.87 o 
  -4  13   6       13.88       16.49      2.57 o 
  -3  13   6        6.39        7.40      1.31 o 
  -2  13   6        0.12       -0.24      1.00 o 
  -1  13   6       33.43       30.27      1.96 o 
   0  13   6      183.73      203.11     11.96 o 
   1  13   6       38.71       48.81      2.40 o 
   2  13   6        5.53        7.37      1.29 o 
  -2 -14   7       58.71       64.79      2.90 o 
  -1 -14   7       20.71       20.75      1.56 o 
   0 -14   7      131.84      141.75      5.15 o 
   1 -14   7       20.69       16.26      2.10 o 
   2 -14   7        8.93       10.97      1.38 o 
   3 -14   7        0.51        0.77      0.74 o 
   4 -14   7        2.41        1.65      0.91 o 
  -4 -13   7       31.19       34.26      1.77 o 
  -3 -13   7       88.23       93.33      3.85 o 
  -2 -13   7      297.50      311.24      6.22 o 
  -1 -13   7        0.56        1.68      0.81 o 
   0 -13   7       12.50       11.74      1.14 o 
   1 -13   7        7.60        7.30      1.04 o 
   2 -13   7       43.89       41.84      2.81 o 
   3 -13   7       51.23       57.63      2.08 o 
   4 -13   7       18.81       17.80      1.43 o 
   5 -13   7        0.71        1.70      1.14 o 
  -5 -12   7       12.52       12.25      2.18 o 
  -4 -12   7        1.43       -0.02      0.77 o 
  -3 -12   7        0.69        1.52      0.95 o 
  -2 -12   7       14.11       15.14      1.42 o 
  -1 -12   7       50.71       47.62      2.06 o 
   0 -12   7        0.75        1.60      1.18 o 
   1 -12   7       16.57       16.54      1.47 o 
   2 -12   7        6.45        6.17      1.10 o 
   3 -12   7       33.04       34.73      1.69 o 
   4 -12   7        0.93        0.32      0.77 o 
   5 -12   7       25.98       28.85      1.84 o 
   6 -12   7        0.94        0.05      0.99 o 
  -6 -11   7       33.84       28.80      3.26 o 
  -5 -11   7      110.98      112.61      5.09 o 
  -4 -11   7       17.86       17.03      1.54 o 
  -3 -11   7       24.16       25.80      1.83 o 
  -2 -11   7       38.77       37.42      1.94 o 
  -1 -11   7        3.78        4.59      0.91 o 
   0 -11   7        9.63       10.70      1.01 o 
   1 -11   7       32.11       29.22      1.58 o 
   2 -11   7       74.76       82.09      2.80 o 
   3 -11   7       67.72       74.77      2.19 o 
   4 -11   7       68.80       72.05      2.37 o 
   5 -11   7       84.72       98.36      2.88 o 
   6 -11   7        0.11       -0.20      0.89 o 
   7 -11   7        6.45        5.75      1.25 o 
  -7 -10   7        0.38        0.99      1.60 o 
  -6 -10   7        3.55        5.35      1.81 o 
  -5 -10   7       37.29       38.80      1.76 o 
  -4 -10   7       23.65       24.16      1.86 o 
  -3 -10   7        8.29        6.83      1.14 o 
  -2 -10   7        2.36        1.60      0.58 o 
  -1 -10   7      115.59      110.61      3.01 o 
   0 -10   7       31.03       30.92      2.04 o 
   1 -10   7        3.86        3.29      0.78 o 
   2 -10   7      391.35      377.92      5.20 o 
   3 -10   7      142.08      150.50      5.06 o 
   4 -10   7      132.99      127.52      3.03 o 
   5 -10   7      256.06      254.71      4.78 o 
   6 -10   7        0.00        1.11      1.65 o 
   7 -10   7       70.35       72.42      2.15 o 
  -7  -9   7       30.68       25.39      3.32 o 
  -6  -9   7        3.41        5.67      1.70 o 
  -5  -9   7       17.23       15.31      1.22 o 
  -4  -9   7       15.78       13.82      1.04 o 
  -3  -9   7        6.88        6.51      0.74 o 
  -2  -9   7        6.98        8.78      1.09 o 
  -1  -9   7      133.10      123.05      3.17 o 
   0  -9   7      145.30      141.10      2.97 o 
   1  -9   7      323.92      329.18      6.77 o 
   2  -9   7        0.78        1.59      0.57 o 
   3  -9   7      102.38      112.86      2.57 o 
   4  -9   7       46.95       42.02      1.90 o 
   5  -9   7        1.75        2.71      0.65 o 
   6  -9   7       14.56       14.64      2.27 o 
   7  -9   7       14.87       14.23      1.22 o 
   8  -9   7       63.30       68.00      2.27 o 
  -8  -8   7        5.36        3.12      1.99 o 
  -7  -8   7       28.83       26.07      2.36 o 
  -6  -8   7        6.38        4.97      1.32 o 
  -5  -8   7       64.31       61.18      2.00 o 
  -4  -8   7      259.89      246.53      3.99 o 
  -3  -8   7      400.55      401.57      5.36 o 
  -2  -8   7     2410.06     2232.74     29.57 o 
  -1  -8   7      564.81      521.74      8.42 o 
   0  -8   7       54.15       60.59      1.84 o 
   1  -8   7       26.23       28.44      1.08 o 
   2  -8   7       56.85       45.47      1.51 o 
   3  -8   7       13.60       12.73      0.87 o 
   4  -8   7        2.66        0.25      0.49 o 
   5  -8   7      130.47      133.94      2.61 o 
   6  -8   7        3.52        4.77      0.71 o 
   7  -8   7       26.82       23.01      1.66 o 
   8  -8   7       14.64       15.01      1.34 o 
  -9  -7   7       48.11       51.79      3.52 o 
  -8  -7   7       28.53       28.69      1.82 o 
  -7  -7   7       97.14       98.58      2.72 o 
  -6  -7   7       40.26       38.74      1.68 o 
  -5  -7   7       50.69       51.81      2.03 o 
  -4  -7   7      191.46      178.80      3.23 o 
  -3  -7   7      325.41      318.70      4.49 o 
  -2  -7   7      545.52      539.08      6.51 o 
  -1  -7   7       43.19       49.43      1.94 o 
   0  -7   7      125.06      129.76      2.03 o 
   1  -7   7       16.69       12.57      0.89 o 
   2  -7   7       21.64       35.61      1.05 o 
   3  -7   7      562.30      553.70      5.97 o 
   4  -7   7        6.94        9.24      0.79 o 
   5  -7   7      543.55      557.21      6.84 o 
   6  -7   7      331.81      347.36      4.91 o 
   7  -7   7        5.12        3.26      0.86 o 
   8  -7   7       41.53       35.86      2.13 o 
   9  -7   7      105.85      115.68      5.28 o 
  -9  -6   7       13.63       13.61      1.84 o 
  -8  -6   7       52.11       55.16      2.34 o 
  -7  -6   7       88.89       92.88      3.76 o 
  -6  -6   7       57.83       49.49      1.93 o 
  -5  -6   7       12.31       12.14      1.05 o 
  -4  -6   7       92.57       90.03      1.77 o 
  -3  -6   7       97.88       95.12      1.94 o 
  -2  -6   7      537.96      540.84      5.43 o 
  -1  -6   7      148.49      132.01      2.69 o 
   0  -6   7      102.77      101.74      1.55 o 
   1  -6   7       59.40       72.88      1.68 o 
   2  -6   7        0.76        1.71      0.52 o 
   3  -6   7      438.45      431.27      4.94 o 
   4  -6   7      418.01      407.11      4.37 o 
   5  -6   7        0.35        0.35      0.54 o 
   6  -6   7      347.34      333.23      4.76 o 
   7  -6   7       47.40       43.21      1.83 o 
   8  -6   7       16.54       12.63      1.48 o 
   9  -6   7        1.38        0.42      1.37 o 
  -9  -5   7       22.20       20.23      1.84 o 
  -8  -5   7       19.68       22.04      1.74 o 
  -7  -5   7        9.41        9.84      1.20 o 
  -6  -5   7      390.39      388.40      6.03 o 
  -5  -5   7      148.34      146.58      4.08 o 
  -4  -5   7       72.42       61.44      1.51 o 
  -3  -5   7        0.03       -0.14      0.36 o 
  -2  -5   7       94.31       89.03      1.80 o 
  -1  -5   7        0.09        0.33      0.65 o 
   0  -5   7      537.35      536.42      7.07 o 
   1  -5   7       55.51       67.49      1.72 o 
   2  -5   7      456.94      417.21      7.15 o 
   3  -5   7      372.62      372.02      4.43 o 
   4  -5   7      125.97      119.92      2.28 o 
   5  -5   7       26.03       23.41      1.38 o 
   6  -5   7       39.26       36.13      1.74 o 
   7  -5   7       48.47       53.64      2.08 o 
   8  -5   7       11.70       10.85      1.82 o 
   9  -5   7       28.61       32.56      3.85 o 
 -10  -4   7       33.62       33.50      2.97 o 
  -9  -4   7        0.73        1.93      1.35 o 
  -8  -4   7       91.08       95.50      3.06 o 
  -7  -4   7       96.38       96.67      2.88 o 
  -6  -4   7        0.18        1.29      0.75 o 
  -5  -4   7      341.30      311.34      4.97 o 
  -4  -4   7       78.16       56.59      1.47 o 
  -3  -4   7      450.44      447.00      7.53 o 
  -2  -4   7      470.44      456.28      9.88 o 
  -1  -4   7      315.18      303.15      4.66 o 
   0  -4   7       93.37       85.35      1.57 o 
   1  -4   7      691.32      743.04      9.09 o 
   2  -4   7      241.22      246.12      3.78 o 
   3  -4   7      211.39      198.87      2.56 o 
   4  -4   7      381.64      380.18      4.70 o 
   5  -4   7       99.06       93.85      2.16 o 
   6  -4   7       62.30       58.72      1.86 o 
   7  -4   7       32.71       29.20      1.56 o 
   8  -4   7       59.86       58.51      4.35 o 
   9  -4   7       31.16       28.67      2.58 o 
 -10  -3   7        7.04        6.65      1.69 o 
  -9  -3   7        1.46        1.08      1.29 o 
  -8  -3   7       93.52       91.59      2.22 o 
  -7  -3   7      138.80      127.25      3.30 o 
  -6  -3   7      106.11       99.23      3.85 o 
  -5  -3   7       17.41       17.37      1.46 o 
  -4  -3   7      193.20      152.48      2.47 o 
  -3  -3   7      204.26      197.65      3.94 o 
  -2  -3   7      316.78      329.02      4.39 o 
  -1  -3   7     1459.52     1565.08     16.54 o 
   0  -3   7      403.41      375.14      4.31 o 
   1  -3   7      138.63      176.54      2.22 o 
   2  -3   7      175.09      150.62      2.28 o 
   3  -3   7       79.17       77.11      1.47 o 
   4  -3   7      311.97      315.61      3.98 o 
   5  -3   7       46.24       41.38      1.35 o 
   6  -3   7      119.17      121.81      2.58 o 
   7  -3   7       80.04       86.24      4.52 o 
   8  -3   7      231.86      241.48      6.05 o 
   9  -3   7       24.30       25.99      2.45 o 
 -10  -2   7        8.41        8.77      1.41 o 
  -9  -2   7        2.45        1.28      1.21 o 
  -8  -2   7       16.74       17.28      1.95 o 
  -7  -2   7       15.55       17.74      1.51 o 
  -6  -2   7        0.22       -0.51      0.72 o 
  -5  -2   7      160.94      150.71      3.17 o 
  -4  -2   7       23.84       26.59      1.76 o 
  -3  -2   7      293.17      294.53      6.19 o 
  -2  -2   7       11.07        9.57      0.55 o 
  -1  -2   7      242.62      259.72      3.13 o 
   0  -2   7        3.56        5.85      0.48 o 
   1  -2   7       47.30       33.63      1.23 o 
   2  -2   7        0.31        0.42      0.26 o 
   3  -2   7      181.49      193.46      2.48 o 
   4  -2   7      125.98      123.36      2.02 o 
   5  -2   7      504.65      495.92      5.79 o 
   6  -2   7      164.94      174.83      3.69 o 
   7  -2   7        1.97        1.64      1.78 o 
   8  -2   7      267.71      294.75      9.20 o 
   9  -2   7        8.42       11.56      2.51 o 
 -10  -1   7        2.82        1.43      1.13 o 
  -9  -1   7        0.00        0.04      0.93 o 
  -8  -1   7       81.22       84.05      2.98 o 
  -7  -1   7      311.62      316.92      5.49 o 
  -6  -1   7      177.52      189.54      3.27 o 
  -5  -1   7       67.07       72.42      1.85 o 
  -4  -1   7       16.90       12.96      0.96 o 
  -3  -1   7       74.80       74.28      2.14 o 
  -2  -1   7       16.55       17.01      0.79 o 
  -1  -1   7      991.17     1102.10     10.23 o 
   0  -1   7      975.83     1078.84     14.17 o 
   1  -1   7       94.35       88.93      1.40 o 
   2  -1   7       14.69       16.87      0.61 o 
   3  -1   7       20.59       32.70      0.91 o 
   4  -1   7       13.48       10.48      0.65 o 
   5  -1   7      241.30      239.12      4.15 o 
   6  -1   7        0.85        0.44      0.92 o 
   7  -1   7      225.03      232.29      7.49 o 
   8  -1   7        1.82        1.53      1.70 o 
   9  -1   7       15.09       14.50      2.59 o 
 -10   0   7        8.76        9.20      1.48 o 
  -9   0   7      123.13      126.53      3.68 o 
  -8   0   7       87.33       86.36      2.88 o 
  -7   0   7      257.21      250.29      4.73 o 
  -6   0   7      158.27      151.06      3.30 o 
  -5   0   7     3128.65     3116.76     28.15 o 
  -4   0   7        6.15       11.53      1.25 o 
  -3   0   7       36.94       39.04      1.16 o 
  -2   0   7       50.75       42.60      1.09 o 
  -1   0   7      471.81      597.56      7.03 o 
   0   0   7       15.54       11.61      0.73 o 
   1   0   7       50.90       42.30      1.56 o 
   2   0   7      177.65      168.98      2.44 o 
   3   0   7     1324.74     1371.23     11.33 o 
   4   0   7        0.24       -0.17      0.51 o 
   5   0   7       15.22       14.71      1.43 o 
   6   0   7       36.38       36.60      2.19 o 
   7   0   7       65.71       70.27      3.03 o 
   8   0   7        5.45        3.80      1.26 o 
   9   0   7        1.34        4.00      1.74 o 
 -10   1   7       58.62       59.50      3.32 o 
  -9   1   7       63.40       62.48      3.16 o 
  -8   1   7        1.19       -0.64      1.30 o 
  -7   1   7      248.45      254.55      4.83 o 
  -6   1   7       24.86       24.70      2.37 o 
  -5   1   7      158.20      174.22      2.99 o 
  -4   1   7      822.10      839.06     14.86 o 
  -3   1   7      112.89      114.24      1.77 o 
  -2   1   7       14.73       16.35      2.13 o 
  -1   1   7      223.29      217.04      2.71 o 
   0   1   7      144.54      161.02      3.67 o 
   1   1   7     1168.93     1211.50     11.08 o 
   2   1   7      682.41      712.37      6.31 o 
   3   1   7       33.08       38.49      1.26 o 
   4   1   7        4.97        3.62      0.57 o 
   5   1   7        6.13        5.60      0.82 o 
   6   1   7        2.25        1.37      0.75 o 
   7   1   7       16.26       17.78      1.44 o 
   8   1   7        1.13       -0.73      1.00 o 
   9   1   7       20.52       18.92      1.98 o 
 -10   2   7       15.97       15.93      5.90 o 
  -9   2   7      177.26      197.05     12.45 o 
  -8   2   7       13.81       13.41      1.69 o 
  -7   2   7       41.56       39.27      1.93 o 
  -6   2   7        0.14       -0.13      0.55 o 
  -5   2   7      257.57      249.65      3.22 o 
  -4   2   7       66.42       57.46      2.61 o 
  -3   2   7      788.43      783.56      9.30 o 
  -2   2   7      395.23      399.50      3.95 o 
  -1   2   7       30.07       25.52      1.00 o 
   0   2   7      133.34      124.62      2.18 o 
   1   2   7       48.48       41.17      1.02 o 
   2   2   7       13.21       17.34      1.00 o 
   3   2   7       38.08       32.09      1.35 o 
   4   2   7       62.24       54.38      1.65 o 
   5   2   7        0.74        0.03      0.46 o 
   6   2   7       37.30       38.01      2.69 o 
   7   2   7       25.52       21.44      1.52 o 
   8   2   7       31.00       36.81      1.98 o 
   9   2   7        7.07        7.32      1.23 o 
 -10   3   7       13.51       14.71      2.76 o 
  -9   3   7        0.35        0.20      1.03 o 
  -8   3   7       27.88       27.77      1.85 o 
  -7   3   7       66.00       68.98      3.46 o 
  -6   3   7        4.75        2.44      0.64 o 
  -5   3   7      783.51      762.25      7.25 o 
  -4   3   7      511.44      477.93      4.88 o 
  -3   3   7      300.63      269.33      4.41 o 
  -2   3   7      256.82      253.45      4.77 o 
  -1   3   7      614.80      641.00      6.41 o 
   0   3   7      537.25      536.23      6.02 o 
   1   3   7      174.68      171.10      4.63 o 
   2   3   7       18.51       27.25      0.99 o 
   3   3   7      137.05      158.20      3.05 o 
   4   3   7       72.49       70.49      1.94 o 
   5   3   7       20.06       16.94      1.19 o 
   6   3   7      166.52      151.49      4.07 o 
   7   3   7      425.69      436.46     11.64 o 
   8   3   7       43.91       49.42      2.46 o 
   9   3   7       65.35       80.37      5.38 o 
 -10   4   7       18.86       14.47      1.62 o 
  -9   4   7        0.39        0.29      0.85 o 
  -8   4   7       12.51       13.61      1.41 o 
  -7   4   7      177.50      170.51      3.77 o 
  -6   4   7      885.06      874.94      8.36 o 
  -5   4   7        4.91        6.63      0.65 o 
  -4   4   7     1433.57     1343.33     11.45 o 
  -3   4   7      659.51      600.60      5.66 o 
  -2   4   7      591.66      580.90      5.73 o 
  -1   4   7       24.02       19.63      0.82 o 
   0   4   7      207.13      229.84      2.82 o 
   1   4   7        0.71       -0.05      0.29 o 
   2   4   7       18.72       12.02      0.67 o 
   3   4   7       32.77       34.04      1.61 o 
   4   4   7       21.83       20.64      1.33 o 
   5   4   7       45.89       49.20      1.59 o 
   6   4   7       50.02       47.56      1.59 o 
   7   4   7        6.09        6.69      1.51 o 
   8   4   7        0.10       -1.82      1.53 o 
 -10   5   7        5.46        4.79      1.65 o 
  -9   5   7       71.21       72.37      2.64 o 
  -8   5   7      176.48      182.09      4.00 o 
  -7   5   7      174.38      183.07      3.25 o 
  -6   5   7       14.51       15.03      0.95 o 
  -5   5   7       50.10       40.43      1.28 o 
  -4   5   7       40.52       38.51      2.01 o 
  -3   5   7       21.80       19.66      0.79 o 
  -2   5   7        1.05        1.02      0.51 o 
  -1   5   7      324.76      315.03      4.40 o 
   0   5   7      913.33      870.10     12.07 o 
   1   5   7      270.66      248.05      3.66 o 
   2   5   7      162.38      170.85      3.01 o 
   3   5   7      699.73      710.62     15.19 o 
   4   5   7        9.88       11.42      1.37 o 
   5   5   7       28.37       25.36      3.80 o 
   6   5   7        2.47        1.29      1.13 o 
   7   5   7       13.46       10.41      2.27 o 
   8   5   7       78.10       76.97      4.81 o 
  -9   6   7       24.03       24.76      1.64 o 
  -8   6   7       27.27       29.62      1.46 o 
  -7   6   7       19.83       20.52      1.29 o 
  -6   6   7       41.64       41.34      1.28 o 
  -5   6   7      121.93      113.72      1.84 o 
  -4   6   7       45.31       36.54      1.38 o 
  -3   6   7       69.50       59.78      1.58 o 
  -2   6   7        0.06       -0.11      0.39 o 
  -1   6   7      210.50      187.64      3.08 o 
   0   6   7      254.05      243.35      3.62 o 
   1   6   7      186.80      169.02      2.90 o 
   2   6   7      228.62      217.68      4.64 o 
   3   6   7       53.59       50.17      2.19 o 
   4   6   7      199.99      206.40      6.19 o 
   5   6   7        5.44        3.65      1.10 o 
   6   6   7       24.50       26.42      3.24 o 
   7   6   7        2.15        0.17      1.38 o 
   8   6   7        8.88        8.11      1.69 o 
  -9   7   7        1.47        0.56      1.35 o 
  -8   7   7       66.12       71.68      2.99 o 
  -7   7   7        0.27        0.55      0.88 o 
  -6   7   7        5.88        5.85      0.87 o 
  -5   7   7        0.00       -1.01      0.51 o 
  -4   7   7      140.60      134.56      3.22 o 
  -3   7   7      290.56      282.05      3.79 o 
  -2   7   7     1013.07      955.28     10.65 o 
  -1   7   7       22.29       15.34      1.50 o 
   0   7   7      233.97      229.61      3.58 o 
   1   7   7      158.55      159.48      4.06 o 
   2   7   7      124.68      116.83      3.72 o 
   3   7   7       16.11       13.26      1.29 o 
   4   7   7      268.11      278.92      9.84 o 
   5   7   7       44.68       44.93      3.09 o 
   6   7   7        0.23        0.28      0.96 o 
   7   7   7       14.58       15.38      1.84 o 
  -9   8   7       39.22       36.46      4.72 o 
  -8   8   7      237.52      270.93      6.29 o 
  -7   8   7        8.87        8.02      1.05 o 
  -6   8   7       24.53       21.11      1.35 o 
  -5   8   7       46.36       45.67      1.66 o 
  -4   8   7       61.93       63.44      1.80 o 
  -3   8   7      123.43      116.59      2.53 o 
  -2   8   7      123.33      114.92      3.17 o 
  -1   8   7      315.88      302.24      6.40 o 
   0   8   7       92.65       92.66      4.31 o 
   1   8   7       73.50       68.92      1.87 o 
   2   8   7        5.14        4.23      0.69 o 
   3   8   7       33.83       32.91      1.82 o 
   4   8   7        8.72        9.87      1.22 o 
   5   8   7       43.51       42.74      5.40 o 
   6   8   7        0.44        1.38      1.49 o 
   7   8   7        7.58        6.46      1.39 o 
  -8   9   7       13.84       14.28      1.42 o 
  -7   9   7       13.87       15.77      1.34 o 
  -6   9   7      114.01      109.43      2.64 o 
  -5   9   7      116.33      106.81      2.42 o 
  -4   9   7       12.48       11.96      1.05 o 
  -3   9   7        1.30        1.27      0.58 o 
  -2   9   7       14.61       14.13      0.91 o 
  -1   9   7       47.55       49.59      2.11 o 
   0   9   7       34.11       35.58      5.81 o 
   1   9   7       22.16       19.36      1.47 o 
   2   9   7       15.98       12.81      1.33 o 
   3   9   7        8.83        7.86      1.91 o 
   4   9   7       18.09       16.87      2.59 o 
   5   9   7       12.11       17.14      2.79 o 
   6   9   7       38.34       42.53      4.43 o 
  -7  10   7      187.45      200.63      3.82 o 
  -6  10   7       81.71       90.19      2.37 o 
  -5  10   7       22.60       20.94      1.37 o 
  -4  10   7       45.41       53.23      2.59 o 
  -3  10   7       42.39       49.15      2.42 o 
  -2  10   7       14.94       15.98      1.42 o 
  -1  10   7        0.50        0.10      0.77 o 
   0  10   7        1.16        0.45      0.84 o 
   1  10   7      320.21      341.31      8.53 o 
   2  10   7       74.09       75.74      2.74 o 
   3  10   7       16.20       17.20      2.58 o 
   4  10   7        3.89        6.05      1.99 o 
   5  10   7       75.23       75.98      4.85 o 
  -7  11   7       10.99       11.11      1.23 o 
  -6  11   7        0.38        0.48      1.10 o 
  -5  11   7        1.49       -0.43      0.94 o 
  -4  11   7        6.38        8.10      1.32 o 
  -3  11   7       18.42       19.43      1.69 o 
  -2  11   7       13.13       11.98      1.39 o 
  -1  11   7      120.91      140.31      4.06 o 
   0  11   7      216.87      217.20      4.70 o 
   1  11   7        5.86        5.00      1.09 o 
   2  11   7       14.31       13.69      2.35 o 
   3  11   7       82.90       86.28      3.10 o 
   4  11   7       96.91       93.59      5.24 o 
  -5  12   7        2.45        1.84      1.18 o 
  -4  12   7        6.49        6.34      1.33 o 
  -3  12   7       31.82       43.55      2.37 o 
  -2  12   7       32.49       34.08      2.10 o 
  -1  12   7       23.07       18.57      4.05 o 
   0  12   7       92.69      102.98      3.24 o 
   1  12   7       34.84       34.36      4.41 o 
   2  12   7        2.59        1.65      1.03 o 
   3  12   7       17.35       15.28      1.66 o 
  -4  13   7       17.10       16.85      1.81 o 
  -3  13   7      105.13      111.56      3.60 o 
  -2  13   7       70.27       70.83      5.59 o 
  -1  13   7        2.14        0.56      1.00 o 
   0  13   7       71.89       74.29      5.85 o 
   1  13   7        5.85        2.80      2.62 o 
  -2 -14   8       87.52       94.84      3.74 o 
  -1 -14   8       49.88       42.44      2.17 o 
   0 -14   8       14.77       10.01      3.99 o 
   1 -14   8      110.60      106.58      3.43 o 
   2 -14   8        5.84        6.72      0.94 o 
   3 -14   8        1.65        0.99      0.81 o 
  -4 -13   8       60.50       66.20      2.73 o 
  -3 -13   8        7.59        9.39      1.44 o 
  -2 -13   8       15.58       19.01      1.71 o 
  -1 -13   8       12.52       14.50      2.90 o 
   0 -13   8       31.45       26.66      1.64 o 
   1 -13   8        4.63        6.60      1.22 o 
   2 -13   8      120.71      141.01      3.40 o 
   3 -13   8       77.62       85.22      2.33 o 
   4 -13   8       17.90       19.32      1.55 o 
   5 -13   8       63.72       66.38      2.86 o 
  -5 -12   8        1.11        2.66      1.54 o 
  -4 -12   8       25.75       26.72      1.52 o 
  -3 -12   8       32.40       33.49      2.69 o 
  -2 -12   8        9.22       11.97      1.65 o 
  -1 -12   8       13.12       12.71      1.36 o 
   0 -12   8        4.40        4.60      0.96 o 
   1 -12   8      151.93      147.21      5.19 o 
   2 -12   8        0.03        0.33      0.64 o 
   3 -12   8        6.91        6.92      1.80 o 
   4 -12   8       33.24       28.15      2.63 o 
   5 -12   8       43.58       42.32      2.19 o 
   6 -12   8       20.70       21.39      1.98 o 
  -6 -11   8        0.19       -2.03      1.38 o 
  -5 -11   8       48.68       49.64      2.03 o 
  -4 -11   8       23.78       26.31      1.46 o 
  -3 -11   8        6.37        7.99      0.87 o 
  -2 -11   8       38.04       37.79      1.58 o 
  -1 -11   8      336.93      343.74      6.60 o 
   0 -11   8       37.70       40.82      1.82 o 
   1 -11   8       43.64       43.33      1.91 o 
   2 -11   8       48.66       44.30      1.63 o 
   3 -11   8      297.49      301.40      5.81 o 
   4 -11   8       12.04       13.12      1.28 o 
   5 -11   8       50.72       44.03      2.17 o 
   6 -11   8       59.37       60.10      2.53 o 
  -7 -10   8       10.50       14.57      2.83 o 
  -6 -10   8       43.00       41.95      2.75 o 
  -5 -10   8       53.97       51.80      2.00 o 
  -4 -10   8        1.46        1.56      0.72 o 
  -3 -10   8       19.28       19.35      1.27 o 
  -2 -10   8      131.68      120.62      2.65 o 
  -1 -10   8        8.69        9.58      1.65 o 
   0 -10   8       63.68       59.07      2.01 o 
   1 -10   8       94.99       89.75      1.95 o 
   2 -10   8      166.92      179.65      5.10 o 
   3 -10   8      218.24      220.83      3.96 o 
   4 -10   8       16.76       16.70      1.32 o 
   5 -10   8       93.31      103.58      2.99 o 
   6 -10   8        0.09        0.41      0.60 o 
   7 -10   8        3.23        2.67      0.84 o 
  -7  -9   8        4.20        4.38      2.03 o 
  -6  -9   8        0.36       -0.82      1.02 o 
  -5  -9   8       25.55       20.63      1.44 o 
  -4  -9   8        4.69        3.94      0.81 o 
  -3  -9   8       29.36       32.87      1.42 o 
  -2  -9   8      139.72      143.34      2.61 o 
  -1  -9   8      473.20      440.25      7.74 o 
   0  -9   8        8.55        7.81      0.66 o 
   1  -9   8      105.55      105.93      3.69 o 
   2  -9   8       72.01       61.88      2.23 o 
   3  -9   8      147.06      143.51      3.03 o 
   4  -9   8       39.08       42.97      2.49 o 
   5  -9   8      101.67      114.00      2.38 o 
   6  -9   8       63.79       71.36      2.09 o 
   7  -9   8      154.44      164.17      4.37 o 
   8  -9   8       26.11       25.08      1.77 o 
  -8  -8   8        1.48        0.46      1.84 o 
  -7  -8   8        8.73        8.90      1.70 o 
  -6  -8   8       14.05       12.35      1.78 o 
  -5  -8   8       72.33       76.35      2.31 o 
  -4  -8   8        3.40        2.45      1.03 o 
  -3  -8   8        0.14        0.18      0.54 o 
  -2  -8   8       50.93       47.80      3.33 o 
  -1  -8   8       48.72       49.49      1.44 o 
   0  -8   8       28.90       26.50      1.07 o 
   1  -8   8      156.41      143.08      2.42 o 
   2  -8   8       11.63        6.93      0.79 o 
   3  -8   8      269.56      255.95      3.38 o 
   4  -8   8      211.90      200.95      3.13 o 
   5  -8   8      100.86       91.92      3.15 o 
   6  -8   8      135.65      136.27      2.89 o 
   7  -8   8        1.50       -0.04      0.63 o 
   8  -8   8       24.51       23.81      1.43 o 
  -8  -7   8       21.19       18.76      1.59 o 
  -7  -7   8      254.87      266.31      4.78 o 
  -6  -7   8      347.83      349.07      5.76 o 
  -5  -7   8       86.78       77.94      1.76 o 
  -4  -7   8       43.21       38.81      1.15 o 
  -3  -7   8      242.66      231.66      3.73 o 
  -2  -7   8       21.31       17.65      1.00 o 
  -1  -7   8        1.37        2.34      0.53 o 
   0  -7   8       74.74       64.32      1.48 o 
   1  -7   8       58.52       60.95      1.94 o 
   2  -7   8       27.01       42.25      1.43 o 
   3  -7   8       20.91       19.37      1.20 o 
   4  -7   8        0.41        1.27      0.56 o 
   5  -7   8       52.17       52.66      1.78 o 
   6  -7   8       13.92       13.93      1.02 o 
   7  -7   8       29.49       28.97      1.65 o 
   8  -7   8        0.52        0.58      0.93 o 
  -9  -6   8        1.92        0.94      1.06 o 
  -8  -6   8        4.08        3.08      1.05 o 
  -7  -6   8        5.21        4.00      1.04 o 
  -6  -6   8       49.65       43.15      1.89 o 
  -5  -6   8       22.85       18.57      1.07 o 
  -4  -6   8       60.56       47.92      1.40 o 
  -3  -6   8       67.15       64.84      1.45 o 
  -2  -6   8      388.67      392.74      4.37 o 
  -1  -6   8      510.82      480.82      6.26 o 
   0  -6   8      167.24      155.03      2.07 o 
   1  -6   8      109.13       85.99      1.57 o 
   2  -6   8        2.13        3.07      0.50 o 
   3  -6   8      411.01      359.03      4.43 o 
   4  -6   8       15.64       16.66      1.02 o 
   5  -6   8        0.30        0.66      0.52 o 
   6  -6   8       48.61       45.77      1.77 o 
   7  -6   8        6.76        5.78      0.96 o 
   8  -6   8       18.47       17.08      3.42 o 
   9  -6   8       21.48       16.68      2.92 o 
  -9  -5   8       63.55       64.29      2.75 o 
  -8  -5   8       14.54       14.03      1.52 o 
  -7  -5   8        0.70        0.07      0.84 o 
  -6  -5   8       52.55       50.59      2.40 o 
  -5  -5   8       45.79       45.98      1.84 o 
  -4  -5   8        0.02       -0.73      0.43 o 
  -3  -5   8       12.34       10.64      0.75 o 
  -2  -5   8      494.14      481.40      5.76 o 
  -1  -5   8     1194.15     1152.72     14.82 o 
   0  -5   8      279.05      278.40      4.02 o 
   1  -5   8       41.91       50.77      1.69 o 
   2  -5   8       79.30       78.95      1.66 o 
   3  -5   8        1.69        6.99      0.69 o 
   4  -5   8       56.72       68.82      1.60 o 
   5  -5   8        0.15        1.39      0.60 o 
   6  -5   8      499.78      516.21      7.41 o 
   7  -5   8      119.13      119.30      5.54 o 
   8  -5   8       11.40       11.99      2.57 o 
   9  -5   8        4.35        2.12      1.92 o 
  -9  -4   8        8.65        8.75      1.69 o 
  -8  -4   8        2.19        2.41      1.23 o 
  -7  -4   8        9.61       11.83      1.31 o 
  -6  -4   8      268.77      277.65      4.97 o 
  -5  -4   8       72.90       87.11      2.47 o 
  -4  -4   8       35.64       33.17      1.24 o 
  -3  -4   8      737.33      730.28      8.89 o 
  -2  -4   8      457.20      461.73     10.30 o 
  -1  -4   8      301.78      288.78      5.44 o 
   0  -4   8       98.10      115.27      3.82 o 
   1  -4   8       31.23       30.23      1.10 o 
   2  -4   8       38.81       45.10      1.26 o 
   3  -4   8       80.70       75.49      1.55 o 
   4  -4   8      208.88      212.54      3.27 o 
   5  -4   8       62.42       64.78      1.87 o 
   6  -4   8        8.88        8.42      0.95 o 
   7  -4   8      146.88      145.70      4.08 o 
   8  -4   8      189.92      194.72      9.58 o 
   9  -4   8        2.96        4.12      1.50 o 
 -10  -3   8        0.07       -1.61      1.49 o 
  -9  -3   8       55.12       53.83      4.76 o 
  -8  -3   8       60.86       56.94      2.58 o 
  -7  -3   8       71.96       69.27      2.53 o 
  -6  -3   8       76.35       74.12      2.46 o 
  -5  -3   8      645.66      617.06      8.25 o 
  -4  -3   8      815.13      749.10      7.84 o 
  -3  -3   8      235.27      223.04      3.44 o 
  -2  -3   8      737.77      729.39      6.60 o 
  -1  -3   8       41.86       53.72      1.29 o 
   0  -3   8       26.33       25.88      0.96 o 
   1  -3   8        1.81        0.87      0.36 o 
   2  -3   8      302.19      309.73      3.83 o 
   3  -3   8       73.60       74.21      1.41 o 
   4  -3   8      190.65      184.77      2.93 o 
   5  -3   8      176.39      161.32      2.60 o 
   6  -3   8      147.77      146.23      2.88 o 
   7  -3   8       42.41       38.96      5.22 o 
   8  -3   8        5.61        8.19      1.62 o 
   9  -3   8        0.40        1.55      2.37 o 
 -10  -2   8        7.40        7.56      1.88 o 
  -9  -2   8      109.10      112.00      4.39 o 
  -8  -2   8        0.55        0.12      1.03 o 
  -7  -2   8      117.15      123.08      3.41 o 
  -6  -2   8       33.60       41.08      1.89 o 
  -5  -2   8       42.68       57.16      3.08 o 
  -4  -2   8       16.05       13.08      0.90 o 
  -3  -2   8        3.64        2.26      0.48 o 
  -2  -2   8      124.95      111.71      2.21 o 
  -1  -2   8      213.95      207.29      2.79 o 
   0  -2   8       33.18       29.00      1.00 o 
   1  -2   8       19.62       19.78      0.85 o 
   2  -2   8     1156.11     1146.00      9.00 o 
   3  -2   8      115.74      118.37      1.94 o 
   4  -2   8       72.75       63.08      1.70 o 
   5  -2   8        5.60        5.45      0.77 o 
   6  -2   8       29.61       24.48      2.01 o 
   7  -2   8        4.25        2.34      1.22 o 
   8  -2   8        0.26        0.79      1.67 o 
   9  -2   8       42.29       37.63      3.88 o 
 -10  -1   8        4.94        4.56      1.43 o 
  -9  -1   8        6.94        6.08      1.25 o 
  -8  -1   8       89.07       85.35      3.96 o 
  -7  -1   8       29.92       30.11      1.86 o 
  -6  -1   8      120.15      114.57      2.54 o 
  -5  -1   8      404.07      402.82      5.18 o 
  -4  -1   8        7.42        8.05      0.90 o 
  -3  -1   8      300.61      258.37      3.05 o 
  -2  -1   8       22.80       21.74      0.81 o 
  -1  -1   8      225.92      246.18      3.12 o 
   0  -1   8      113.02      124.19      2.00 o 
   1  -1   8      332.01      324.88      3.44 o 
   2  -1   8      597.57      564.10      4.55 o 
   3  -1   8        0.23        2.02      0.43 o 
   4  -1   8      222.32      225.58      3.39 o 
   5  -1   8       14.60       12.43      1.47 o 
   6  -1   8        3.35        2.00      1.08 o 
   7  -1   8      165.13      161.19      6.17 o 
   8  -1   8       44.84       60.34      4.15 o 
   9  -1   8       22.69       20.43      2.87 o 
 -10   0   8        1.76        0.40      1.09 o 
  -9   0   8       93.94      101.71      3.33 o 
  -8   0   8       93.53       89.77      3.00 o 
  -7   0   8      153.14      157.18      3.69 o 
  -6   0   8       92.15      105.20      2.82 o 
  -5   0   8       24.14       23.11      1.86 o 
  -4   0   8      108.39       95.26      2.04 o 
  -3   0   8       28.33       28.32      1.06 o 
  -2   0   8       33.70       30.36      0.85 o 
  -1   0   8       10.41        5.37      0.82 o 
   0   0   8     1250.17     1284.40     10.56 o 
   1   0   8        0.70        0.52      0.32 o 
   2   0   8      456.47      472.85      3.63 o 
   3   0   8       71.97       88.98      1.42 o 
   4   0   8        3.33        1.82      0.63 o 
   5   0   8       11.15       11.56      2.63 o 
   6   0   8        5.87        4.09      1.40 o 
   7   0   8        8.71        9.01      1.49 o 
   8   0   8       22.41       23.82      2.88 o 
   9   0   8        8.70        8.18      2.11 o 
 -10   1   8       21.97       26.12      2.61 o 
  -9   1   8        2.36        1.64      1.22 o 
  -8   1   8       55.81       52.88      3.18 o 
  -7   1   8       65.16       65.29      2.40 o 
  -6   1   8        0.53        1.18      0.69 o 
  -5   1   8       38.07       47.93      1.60 o 
  -4   1   8        9.96       11.21      0.83 o 
  -3   1   8      305.37      310.41      3.46 o 
  -2   1   8     2693.47     2735.22     21.38 o 
  -1   1   8       10.67        7.73      0.52 o 
   0   1   8      107.75      103.41      1.60 o 
   1   1   8      183.25      213.20      2.62 o 
   2   1   8        0.02        0.01      0.37 o 
   3   1   8       13.90       15.99      0.95 o 
   4   1   8      120.41      120.15      2.59 o 
   5   1   8       17.25       15.44      1.51 o 
   6   1   8       98.48      100.20      3.34 o 
   7   1   8       39.45       37.78      2.40 o 
   8   1   8       70.16       66.72      3.02 o 
   9   1   8        6.58        7.62      1.62 o 
 -10   2   8        0.13        0.18      1.20 o 
  -9   2   8        8.99        3.77      1.52 o 
  -8   2   8      170.25      182.09      6.99 o 
  -7   2   8      165.54      172.21      5.25 o 
  -6   2   8      350.51      336.57      5.57 o 
  -5   2   8       26.23       25.90      1.55 o 
  -4   2   8     2986.83     2861.27     20.78 o 
  -3   2   8      103.58       87.28      1.59 o 
  -2   2   8       71.73       70.38      1.37 o 
  -1   2   8        5.65        2.02      0.42 o 
   0   2   8      314.33      357.39      4.09 o 
   1   2   8       76.22       66.62      1.73 o 
   2   2   8      176.07      173.12      3.18 o 
   3   2   8        5.86       10.79      0.77 o 
   4   2   8      228.33      258.61      4.54 o 
   5   2   8      169.34      172.48      2.96 o 
   6   2   8        0.12        0.27      0.88 o 
   7   2   8       29.80       34.25      2.23 o 
   8   2   8       96.23      101.39      3.52 o 
   9   2   8        0.01       -1.18      1.05 o 
 -10   3   8        2.91        3.65      2.05 o 
  -9   3   8      106.09      106.41      4.00 o 
  -8   3   8       71.78       66.87      2.61 o 
  -7   3   8        0.26        0.54      0.78 o 
  -6   3   8      265.15      263.22      5.92 o 
  -5   3   8      238.00      225.87      3.10 o 
  -4   3   8       34.17       26.24      1.06 o 
  -3   3   8       18.96       19.93      1.02 o 
  -2   3   8      135.29      140.13      2.57 o 
  -1   3   8       84.27       73.22      1.61 o 
   0   3   8      110.06       91.82      2.06 o 
   1   3   8       16.20       21.45      1.13 o 
   2   3   8      773.22      781.61      7.83 o 
   3   3   8     1519.03     1464.18     13.61 o 
   4   3   8        3.63        3.88      0.64 o 
   5   3   8       35.50       35.76      1.46 o 
   6   3   8       15.87       18.31      1.30 o 
   7   3   8        7.46        5.17      2.45 o 
   8   3   8        0.83       -0.28      0.94 o 
 -10   4   8       59.08       65.82      3.23 o 
  -9   4   8       19.71       22.09      1.80 o 
  -8   4   8      222.48      238.95      4.95 o 
  -7   4   8      213.53      221.35      4.47 o 
  -6   4   8        1.60        2.68      0.66 o 
  -5   4   8        0.01        0.05      0.44 o 
  -4   4   8       68.39       63.65      1.51 o 
  -3   4   8       71.81       67.03      1.43 o 
  -2   4   8      110.68      107.85      1.72 o 
  -1   4   8        1.16        1.29      0.45 o 
   0   4   8        0.03        1.20      0.37 o 
   1   4   8      196.96      178.70      2.59 o 
   2   4   8        5.19        3.78      0.55 o 
   3   4   8       89.69       84.29      1.75 o 
   4   4   8       35.95       32.74      1.25 o 
   5   4   8        5.39        3.58      0.63 o 
   6   4   8        0.10        0.02      0.55 o 
   7   4   8        0.05        0.06      1.12 o 
   8   4   8       27.35       23.82      3.38 o 
  -9   5   8       14.26       15.13      2.56 o 
  -8   5   8        0.08       -0.55      0.79 o 
  -7   5   8       66.74       62.52      1.97 o 
  -6   5   8        5.61        6.93      0.76 o 
  -5   5   8       33.36       35.43      1.24 o 
  -4   5   8      886.56      856.47      7.89 o 
  -3   5   8      186.86      177.57      3.68 o 
  -2   5   8        4.18        3.32      0.78 o 
  -1   5   8      454.38      444.96      6.15 o 
   0   5   8       76.31       67.14      1.83 o 
   1   5   8      496.36      464.31      6.36 o 
   2   5   8        3.11        2.08      0.69 o 
   3   5   8      238.29      258.37      4.21 o 
   4   5   8      146.29      143.92      3.13 o 
   5   5   8        2.54        1.32      0.81 o 
   6   5   8        0.55       -0.25      1.05 o 
   7   5   8        0.15        0.69      0.97 o 
   8   5   8       45.92       44.62      4.23 o 
  -9   6   8        2.99        2.97      0.94 o 
  -8   6   8       19.07       21.27      1.73 o 
  -7   6   8       61.80       61.50      1.81 o 
  -6   6   8       73.18       69.34      1.70 o 
  -5   6   8       59.28       57.69      1.36 o 
  -4   6   8       11.30        8.78      0.88 o 
  -3   6   8       83.36       79.74      1.88 o 
  -2   6   8      246.49      223.03      4.15 o 
  -1   6   8     1361.83     1281.88     13.82 o 
   0   6   8      154.38      141.02      3.57 o 
   1   6   8      456.54      445.00      9.31 o 
   2   6   8       32.41       30.02      2.26 o 
   3   6   8       11.94       11.53      1.06 o 
   4   6   8        1.75        2.49      0.78 o 
   5   6   8        4.75        5.95      1.26 o 
   6   6   8       14.85       13.24      2.87 o 
   7   6   8       84.15       91.10      3.73 o 
  -9   7   8        0.08        1.24      1.49 o 
  -8   7   8       48.25       49.60      2.52 o 
  -7   7   8       17.93       17.66      1.38 o 
  -6   7   8       98.49       94.88      2.48 o 
  -5   7   8       11.77       10.42      0.99 o 
  -4   7   8      204.40      188.65      3.19 o 
  -3   7   8      190.69      174.72      3.30 o 
  -2   7   8       17.58       16.18      1.30 o 
  -1   7   8       31.94       32.49      1.98 o 
   0   7   8      415.19      387.98      5.27 o 
   1   7   8      165.18      153.60      2.93 o 
   2   7   8       20.82       16.09      1.15 o 
   3   7   8        7.44        6.95      1.57 o 
   4   7   8      319.59      305.53      4.93 o 
   5   7   8      133.66      149.22      4.21 o 
   6   7   8        0.72       -0.05      2.47 o 
   7   7   8       34.03       40.40      4.19 o 
  -8   8   8       17.71       14.84      1.64 o 
  -7   8   8       95.68      101.41      2.75 o 
  -6   8   8        1.95        1.63      0.74 o 
  -5   8   8      141.71      144.23      2.92 o 
  -4   8   8       21.76       18.18      1.29 o 
  -3   8   8        1.86        2.08      0.79 o 
  -2   8   8        7.72        5.76      0.90 o 
  -1   8   8        4.66        2.46      0.99 o 
   0   8   8       25.49       22.95      1.25 o 
   1   8   8       37.25       39.32      1.52 o 
   2   8   8        0.18       -0.41      0.70 o 
   3   8   8       23.02       23.68      1.37 o 
   4   8   8        4.41        2.88      0.83 o 
   5   8   8       22.49       21.60      1.82 o 
   6   8   8        0.12        1.57      1.05 o 
  -8   9   8       24.60       26.46      1.82 o 
  -7   9   8       13.72       17.06      1.43 o 
  -6   9   8       13.95       10.48      1.11 o 
  -5   9   8       11.81        8.56      1.07 o 
  -4   9   8        0.22        0.49      0.66 o 
  -3   9   8       59.15       53.02      1.84 o 
  -2   9   8      146.45      148.14      2.86 o 
  -1   9   8       69.52       70.56      1.86 o 
   0   9   8        1.90        1.53      0.56 o 
   1   9   8       73.19       77.92      3.69 o 
   2   9   8      266.70      288.34      5.77 o 
   3   9   8       33.51       27.57      2.01 o 
   4   9   8        0.14        1.30      0.99 o 
   5   9   8       22.61       18.43      1.93 o 
  -7  10   8      127.66      143.08      3.47 o 
  -6  10   8        0.18       -0.95      0.76 o 
  -5  10   8      122.90      122.08      3.31 o 
  -4  10   8       81.04       81.88      2.23 o 
  -3  10   8       18.23       13.37      1.50 o 
  -2  10   8        1.03       -0.71      0.82 o 
  -1  10   8       84.69       94.96      3.08 o 
   0  10   8       75.10       82.96      6.05 o 
   1  10   8        1.06        0.35      0.91 o 
   2  10   8        4.40        4.99      1.15 o 
   3  10   8        1.76        1.19      1.02 o 
   4  10   8       21.53       20.15      4.45 o 
  -6  11   8       14.73       21.15      2.47 o 
  -5  11   8       17.89       17.11      1.85 o 
  -4  11   8       28.80       28.51      2.14 o 
  -3  11   8       43.37       47.35      2.49 o 
  -2  11   8       34.34       33.54      2.14 o 
  -1  11   8        6.28        5.91      1.21 o 
   0  11   8      195.85      207.48      4.74 o 
   1  11   8        2.07        2.46      1.05 o 
   2  11   8       15.76       12.62      1.55 o 
   3  11   8        0.90       -1.28      0.98 o 
  -5  12   8       24.39       23.06      2.13 o 
  -4  12   8        1.77        0.92      1.56 o 
  -3  12   8        5.63        6.40      1.29 o 
  -2  12   8       67.99       73.95      2.93 o 
  -1  12   8        0.14       -0.69      0.87 o 
   0  12   8       19.01       18.52      1.72 o 
   1  12   8        0.26        0.56      1.83 o 
   2  12   8        3.51        3.47      1.14 o 
  -2  13   8       10.87        9.00      1.45 o 
  -1  13   8        0.51       -0.61      0.96 o 
  -1 -14   9        0.28       -0.42      0.70 o 
   0 -14   9        0.01        0.06      0.95 o 
   1 -14   9       68.80       66.70      4.19 o 
   2 -14   9        0.01        0.50      0.73 o 
  -3 -13   9       10.99        7.91      1.59 o 
  -2 -13   9       43.19       44.92      2.45 o 
  -1 -13   9      101.06      110.10      3.54 o 
   0 -13   9       12.34       14.96      1.65 o 
   1 -13   9       58.82       62.53      2.58 o 
   2 -13   9      233.04      236.10      4.69 o 
   3 -13   9       16.03       20.64      1.41 o 
   4 -13   9       54.00       57.36      2.70 o 
  -5 -12   9        1.32        2.07      1.03 o 
  -4 -12   9       30.63       34.88      1.90 o 
  -3 -12   9       15.44       17.05      1.44 o 
  -2 -12   9        0.98        1.74      0.99 o 
  -1 -12   9        6.99        7.88      2.05 o 
   0 -12   9      238.72      238.16      4.74 o 
   1 -12   9        0.02       -0.24      0.67 o 
   2 -12   9      148.71      151.49      4.41 o 
   3 -12   9        4.38        7.11      0.97 o 
   4 -12   9        6.82        8.31      1.33 o 
   5 -12   9       68.92       72.42      3.55 o 
  -6 -11   9        7.49        9.36      2.17 o 
  -5 -11   9       32.41       36.21      1.90 o 
  -4 -11   9       62.18       66.83      2.16 o 
  -3 -11   9       24.10       25.00      1.83 o 
  -2 -11   9       89.85       84.36      1.85 o 
  -1 -11   9       43.33       41.69      1.55 o 
   0 -11   9        0.10        0.54      0.71 o 
   1 -11   9       94.18       87.53      2.07 o 
   2 -11   9        1.31        0.17      0.66 o 
   3 -11   9      164.31      186.12      3.76 o 
   4 -11   9       97.48      104.79      2.92 o 
   5 -11   9       35.91       35.22      3.62 o 
   6 -11   9      126.02      133.03      3.69 o 
  -6 -10   9       20.31       23.26      2.37 o 
  -5 -10   9       10.15        9.01      1.10 o 
  -4 -10   9       12.41       11.29      1.21 o 
  -3 -10   9      109.75       99.41      2.43 o 
  -2 -10   9       28.58       25.86      1.16 o 
  -1 -10   9        0.08       -0.30      0.54 o 
   0 -10   9        8.25        7.94      0.77 o 
   1 -10   9       54.06       50.96      1.60 o 
   2 -10   9       13.33       14.26      1.07 o 
   3 -10   9       21.65       18.00      1.32 o 
   4 -10   9       37.61       38.31      1.97 o 
   5 -10   9       24.56       26.12      1.77 o 
   6 -10   9      151.64      156.69      3.22 o 
   7 -10   9        1.30        0.50      0.75 o 
  -7  -9   9      164.28      176.33      5.47 o 
  -6  -9   9        5.73        7.55      1.57 o 
  -5  -9   9       21.34       17.56      2.26 o 
  -4  -9   9      451.56      443.38      6.39 o 
  -3  -9   9        0.06       -0.25      0.59 o 
  -2  -9   9        1.95        1.12      0.60 o 
  -1  -9   9       29.23       32.22      1.79 o 
   0  -9   9       52.26       63.46      1.66 o 
   1  -9   9        5.90        7.08      0.76 o 
   2  -9   9       65.05       50.34      2.19 o 
   3  -9   9       22.15       23.90      1.45 o 
   4  -9   9      350.24      355.14      4.51 o 
   5  -9   9        1.95       -0.01      0.72 o 
   6  -9   9        0.02       -0.60      0.66 o 
   7  -9   9        0.99        0.61      0.81 o 
  -8  -8   9       25.35       19.77      2.41 o 
  -7  -8   9        1.00       -1.91      1.13 o 
  -6  -8   9       23.07       20.25      2.18 o 
  -5  -8   9       72.45       70.54      2.30 o 
  -4  -8   9        4.71        4.20      0.81 o 
  -3  -8   9        0.05        1.25      0.66 o 
  -2  -8   9       32.68       30.98      1.39 o 
  -1  -8   9      444.33      427.20      5.75 o 
   0  -8   9      323.94      306.93      4.09 o 
   1  -8   9       22.17       20.82      1.09 o 
   2  -8   9      276.17      254.69      3.07 o 
   3  -8   9       27.81       23.36      1.58 o 
   4  -8   9       89.74       87.29      2.05 o 
   5  -8   9       37.54       39.96      1.63 o 
   6  -8   9        3.80        3.53      0.85 o 
   7  -8   9        8.30        6.68      1.02 o 
   8  -8   9        3.45        1.58      0.81 o 
  -8  -7   9       13.09       13.62      1.45 o 
  -7  -7   9        1.52        0.15      0.81 o 
  -6  -7   9        1.74        2.16      0.91 o 
  -5  -7   9       41.34       40.87      1.41 o 
  -4  -7   9      109.02      101.44      2.15 o 
  -3  -7   9       75.53       72.59      2.07 o 
  -2  -7   9        6.16        3.91      0.75 o 
  -1  -7   9      213.13      220.26      3.58 o 
   0  -7   9       74.28       69.32      1.33 o 
   1  -7   9       48.44       53.45      1.43 o 
   2  -7   9        3.57        3.39      0.53 o 
   3  -7   9        3.69        2.44      0.59 o 
   4  -7   9       14.48       12.26      0.99 o 
   5  -7   9        0.06       -0.76      0.57 o 
   6  -7   9       10.78       13.12      1.00 o 
   7  -7   9       50.10       48.00      1.73 o 
   8  -7   9       16.05       15.78      1.48 o 
  -8  -6   9        0.17       -0.92      1.03 o 
  -7  -6   9       79.89       79.65      2.69 o 
  -6  -6   9       54.95       55.78      2.24 o 
  -5  -6   9       26.33       21.87      1.19 o 
  -4  -6   9       73.70       84.64      1.89 o 
  -3  -6   9      451.01      431.30      5.02 o 
  -2  -6   9       63.04       53.37      2.07 o 
  -1  -6   9     1145.46     1100.40     10.49 o 
   0  -6   9       37.36       31.23      1.02 o 
   1  -6   9       93.57       95.55      1.71 o 
   2  -6   9        5.98        1.03      0.44 o 
   3  -6   9        2.64        3.64      0.70 o 
   4  -6   9      150.33      155.20      2.83 o 
   5  -6   9      147.53      155.87      2.65 o 
   6  -6   9        7.37        6.14      0.90 o 
   7  -6   9      151.07      165.56      3.93 o 
   8  -6   9        1.22        3.16      1.84 o 
  -9  -5   9       69.48       70.83      2.92 o 
  -8  -5   9       22.07       19.00      1.73 o 
  -7  -5   9       90.45       93.46      2.94 o 
  -6  -5   9      219.87      220.13      5.07 o 
  -5  -5   9      870.14      844.59      8.97 o 
  -4  -5   9      104.07       93.38      2.04 o 
  -3  -5   9      721.97      677.15      7.16 o 
  -2  -5   9      525.11      490.03      5.45 o 
  -1  -5   9      132.39      132.42      2.47 o 
   0  -5   9        0.42        1.12      0.54 o 
   1  -5   9       43.17       33.01      1.11 o 
   2  -5   9       59.14       69.58      1.53 o 
   3  -5   9       70.11       80.73      1.88 o 
   4  -5   9        9.55        7.09      0.79 o 
   5  -5   9        0.68        0.56      0.56 o 
   6  -5   9       36.90       35.72      1.71 o 
   7  -5   9      115.74      121.98      3.34 o 
   8  -5   9       10.76        9.56      2.37 o 
  -9  -4   9       23.14       21.58      3.26 o 
  -8  -4   9       54.84       54.07      2.61 o 
  -7  -4   9      238.26      238.26      4.85 o 
  -6  -4   9        4.64        3.95      0.93 o 
  -5  -4   9      299.14      260.54      4.66 o 
  -4  -4   9       10.60        6.62      0.89 o 
  -3  -4   9      112.33       91.36      1.92 o 
  -2  -4   9      962.10      931.28      8.26 o 
  -1  -4   9      497.37      478.54     10.26 o 
   0  -4   9      713.06      678.06      8.32 o 
   1  -4   9      373.13      347.28      3.86 o 
   2  -4   9       88.35       77.22      1.86 o 
   3  -4   9        7.22        9.45      0.81 o 
   4  -4   9      112.67      110.65      2.08 o 
   5  -4   9      198.42      196.01      3.57 o 
   6  -4   9        0.72       -0.83      0.74 o 
   7  -4   9       65.50       67.34      3.21 o 
   8  -4   9        7.44        5.67      1.53 o 
   9  -4   9        1.31        0.34      1.44 o 
  -9  -3   9       26.75       28.87      2.65 o 
  -8  -3   9       37.14       35.16      2.70 o 
  -7  -3   9       11.90        9.19      1.27 o 
  -6  -3   9        2.84        2.73      0.97 o 
  -5  -3   9       12.33        7.90      1.14 o 
  -4  -3   9       12.81       13.20      1.20 o 
  -3  -3   9      126.79      147.72      2.50 o 
  -2  -3   9        2.01        2.30      0.44 o 
  -1  -3   9      220.41      197.31      2.85 o 
   0  -3   9      244.96      234.19      3.25 o 
   1  -3   9      439.96      437.73      4.53 o 
   2  -3   9       14.70       16.02      0.77 o 
   3  -3   9     1009.46      967.07      8.70 o 
   4  -3   9       22.43       20.41      0.95 o 
   5  -3   9       32.29       31.77      1.93 o 
   6  -3   9       15.98       17.86      2.20 o 
   7  -3   9      234.92      242.01      5.95 o 
   8  -3   9       49.01       41.83      9.26 o 
   9  -3   9       19.21       19.76      2.52 o 
  -9  -2   9       25.10       24.27      5.23 o 
  -8  -2   9        4.91        1.51      1.46 o 
  -7  -2   9       63.93       63.27      4.04 o 
  -6  -2   9       76.20       78.46      2.58 o 
  -5  -2   9       85.69       81.55      2.44 o 
  -4  -2   9       18.08       23.58      1.39 o 
  -3  -2   9      270.47      248.35      3.07 o 
  -2  -2   9     1211.98     1196.98      9.36 o 
  -1  -2   9      653.02      637.64      5.96 o 
   0  -2   9      150.06      143.68      2.06 o 
   1  -2   9      158.64      154.48      4.42 o 
   2  -2   9       16.33       20.24      0.95 o 
   3  -2   9       66.46       67.50      1.30 o 
   4  -2   9      226.79      219.97      3.02 o 
   5  -2   9        5.78        4.40      1.29 o 
   6  -2   9        4.38        3.64      1.22 o 
   7  -2   9       91.93       90.82      5.13 o 
   8  -2   9        0.97        1.83      1.86 o 
   9  -2   9       67.21       76.21      4.88 o 
 -10  -1   9       31.48       33.36      2.46 o 
  -9  -1   9       11.56       12.18      1.56 o 
  -8  -1   9       52.14       54.92      2.45 o 
  -7  -1   9        7.32        4.39      1.00 o 
  -6  -1   9       96.38      104.10      2.90 o 
  -5  -1   9      325.76      276.30      4.11 o 
  -4  -1   9      498.05      484.30      7.37 o 
  -3  -1   9      580.45      549.19      5.43 o 
  -2  -1   9        7.52        8.25      0.60 o 
  -1  -1   9     1144.23     1196.41     10.15 o 
   0  -1   9      538.19      529.28      5.24 o 
   1  -1   9        0.24       -0.26      0.38 o 
   2  -1   9      846.46      855.45      7.06 o 
   3  -1   9       94.63      103.64      1.51 o 
   4  -1   9       70.11       68.56      2.64 o 
   5  -1   9      112.30      115.06      3.52 o 
   6  -1   9        0.60       -0.26      1.29 o 
   7  -1   9      138.21      138.44      5.87 o 
   8  -1   9        6.47        4.94      1.99 o 
   9  -1   9       21.65       21.41      3.01 o 
 -10   0   9        0.02       -0.43      1.09 o 
  -9   0   9       31.10       32.77      2.42 o 
  -8   0   9      272.88      289.89      5.91 o 
  -7   0   9      110.00      112.59      3.18 o 
  -6   0   9       15.89       19.58      1.51 o 
  -5   0   9       75.23       64.98      2.67 o 
  -4   0   9      217.76      232.95      3.53 o 
  -3   0   9       13.62       12.95      0.89 o 
  -2   0   9      109.00       96.19      1.54 o 
  -1   0   9       14.80       11.77      0.60 o 
   0   0   9      399.16      386.92      4.01 o 
   1   0   9        3.70        3.78      0.43 o 
   2   0   9      168.75      165.10      2.08 o 
   3   0   9      383.41      386.57      4.88 o 
   4   0   9      204.80      200.69      3.81 o 
   5   0   9        1.07        1.97      0.91 o 
   6   0   9      138.63      139.82      6.26 o 
   7   0   9      101.83      106.43      5.04 o 
   8   0   9        7.01        6.01      1.91 o 
   9   0   9       38.35       33.77      3.42 o 
 -10   1   9        3.79        1.20      1.40 o 
  -9   1   9        2.14        2.44      1.43 o 
  -8   1   9        7.40        6.01      1.49 o 
  -7   1   9      203.00      193.17      6.66 o 
  -6   1   9      407.62      409.74      6.45 o 
  -5   1   9       33.67       31.94      1.44 o 
  -4   1   9        0.02        0.11      0.51 o 
  -3   1   9        0.23        0.93      0.47 o 
  -2   1   9      861.71      842.38     11.20 o 
  -1   1   9       10.56       12.33      0.70 o 
   0   1   9     1273.21     1325.06     10.08 o 
   1   1   9      394.85      390.89      4.03 o 
   2   1   9      180.33      157.86      2.54 o 
   3   1   9       37.31       37.85      1.55 o 
   4   1   9        5.87        3.21      1.09 o 
   5   1   9       60.14       68.72      2.79 o 
   6   1   9        0.08        0.31      0.92 o 
   7   1   9        9.69        7.94      1.92 o 
   8   1   9       85.82       88.10      3.57 o 
 -10   2   9       26.79       19.90      2.39 o 
  -9   2   9        1.99        0.12      1.12 o 
  -8   2   9      215.78      216.33      5.80 o 
  -7   2   9      169.46      164.53      4.72 o 
  -6   2   9        9.00        9.24      1.11 o 
  -5   2   9        2.47        2.55      0.73 o 
  -4   2   9      101.07      109.58      2.65 o 
  -3   2   9       75.89       62.04      2.34 o 
  -2   2   9        0.01        0.12      0.32 o 
  -1   2   9      144.41      131.25      2.09 o 
   0   2   9        5.40       10.43      0.63 o 
   1   2   9      104.80      110.70      2.03 o 
   2   2   9        0.01        0.07      0.41 o 
   3   2   9      210.18      209.96      3.16 o 
   4   2   9      169.14      155.39      2.75 o 
   5   2   9       70.67       64.73      2.12 o 
   6   2   9        0.01        0.00      1.39 o 
   7   2   9        7.07        8.27      1.44 o 
   8   2   9        0.23        1.44      1.16 o 
  -9   3   9       20.50       20.71      2.17 o 
  -8   3   9        4.59        2.03      1.23 o 
  -7   3   9        0.74        0.38      0.79 o 
  -6   3   9       10.61       10.13      1.12 o 
  -5   3   9       37.19       40.95      1.56 o 
  -4   3   9      151.38      134.61      2.24 o 
  -3   3   9      167.15      168.98      2.44 o 
  -2   3   9       47.65       50.93      1.25 o 
  -1   3   9      274.78      278.10      3.58 o 
   0   3   9       29.50       21.63      1.15 o 
   1   3   9       18.66       15.73      0.89 o 
   2   3   9        3.23        0.44      0.68 o 
   3   3   9        4.02        6.99      0.73 o 
   4   3   9      101.10       89.08      2.05 o 
   5   3   9        0.44       -0.13      0.58 o 
   6   3   9        8.93        8.69      1.10 o 
   7   3   9        1.37        0.09      0.98 o 
   8   3   9       60.04       63.73      3.74 o 
  -9   4   9        1.17        0.51      0.95 o 
  -8   4   9        0.03       -0.25      0.81 o 
  -7   4   9       56.15       65.60      2.43 o 
  -6   4   9        5.59        4.38      0.75 o 
  -5   4   9      167.77      158.40      2.59 o 
  -4   4   9      122.82      121.82      2.14 o 
  -3   4   9      745.57      728.95      6.88 o 
  -2   4   9      472.92      444.14      4.56 o 
  -1   4   9       97.98       95.77      1.85 o 
   0   4   9        0.87        2.19      0.47 o 
   1   4   9      100.02       96.40      2.80 o 
   2   4   9        0.61        0.68      0.47 o 
   3   4   9       80.95       67.73      1.92 o 
   4   4   9        0.90        2.22      0.68 o 
   5   4   9      102.76      103.78      2.32 o 
   6   4   9       59.85       61.03      2.19 o 
   7   4   9       33.66       43.10      4.19 o 
   8   4   9        0.65        0.51      1.88 o 
  -9   5   9        0.11       -0.42      0.90 o 
  -8   5   9       50.87       55.57      2.29 o 
  -7   5   9       60.61       55.18      2.38 o 
  -6   5   9        3.02        5.85      0.83 o 
  -5   5   9       22.76       19.78      1.05 o 
  -4   5   9      430.39      406.62      4.51 o 
  -3   5   9       48.41       45.95      1.27 o 
  -2   5   9      156.28      150.55      2.38 o 
  -1   5   9        1.74        1.25      0.43 o 
   0   5   9       57.45       61.86      1.37 o 
   1   5   9       99.52       88.91      3.84 o 
   2   5   9       37.65       35.54      2.80 o 
   3   5   9      231.48      236.14      4.13 o 
   4   5   9      523.81      512.44      9.84 o 
   5   5   9        0.01        0.82      0.99 o 
   6   5   9        2.14        2.05      0.96 o 
   7   5   9       76.23       85.57      6.33 o 
  -9   6   9      108.56      112.81      5.78 o 
  -8   6   9       31.86       33.81      2.42 o 
  -7   6   9       18.56       19.19      1.21 o 
  -6   6   9      320.40      323.37      4.06 o 
  -5   6   9      320.91      317.79      3.82 o 
  -4   6   9        1.27       -0.08      0.56 o 
  -3   6   9      629.40      624.68      7.97 o 
  -2   6   9        9.61       10.18      1.21 o 
  -1   6   9       93.27       78.59      2.16 o 
   0   6   9      162.32      149.68      4.62 o 
   1   6   9       35.54       26.05      1.41 o 
   2   6   9        1.37        1.24      0.67 o 
   3   6   9       76.72       75.89      2.33 o 
   4   6   9       53.53       52.67      2.24 o 
   5   6   9        0.04        0.27      0.82 o 
   6   6   9        3.90        6.60      1.31 o 
   7   6   9        8.93        7.59      2.21 o 
  -8   7   9      123.97      130.00      5.69 o 
  -7   7   9       60.28       57.91      2.52 o 
  -6   7   9       81.40       80.34      2.38 o 
  -5   7   9        2.68        1.70      0.70 o 
  -4   7   9        3.98        0.78      0.98 o 
  -3   7   9      184.67      175.65      3.46 o 
  -2   7   9       46.84       50.48      1.83 o 
  -1   7   9       25.16       23.19      1.36 o 
   0   7   9      216.19      221.05      4.51 o 
   1   7   9      105.83      109.38      2.72 o 
   2   7   9      364.90      358.95      5.34 o 
   3   7   9        7.98       11.18      1.15 o 
   4   7   9      205.80      212.26      4.08 o 
   5   7   9       84.76       82.47      3.51 o 
   6   7   9        0.43       -1.16      0.91 o 
  -8   8   9        1.67        2.54      1.20 o 
  -7   8   9       22.76       25.50      1.67 o 
  -6   8   9        8.86        7.77      1.03 o 
  -5   8   9       90.55       81.70      2.57 o 
  -4   8   9      118.53      119.88      2.94 o 
  -3   8   9       35.72       32.65      1.65 o 
  -2   8   9       43.89       44.00      1.77 o 
  -1   8   9        0.91        0.95      0.62 o 
   0   8   9      159.04      156.72      3.10 o 
   1   8   9        7.65        5.60      0.83 o 
   2   8   9       27.31       28.43      1.88 o 
   3   8   9        1.50        1.47      1.17 o 
   4   8   9        0.07       -1.38      0.69 o 
   5   8   9       12.89       12.65      1.29 o 
   6   8   9        9.12       11.70      1.37 o 
  -7   9   9        0.08       -0.60      0.81 o 
  -6   9   9       30.70       36.26      2.38 o 
  -5   9   9       59.78       62.78      2.31 o 
  -4   9   9        1.51        0.86      0.76 o 
  -3   9   9       83.11       81.41      2.33 o 
  -2   9   9      133.89      132.02      2.86 o 
  -1   9   9      130.45      134.81      2.83 o 
   0   9   9        3.55        2.97      0.75 o 
   1   9   9       30.51       26.58      2.11 o 
   2   9   9       13.95       11.47      1.00 o 
   3   9   9       21.49       21.73      1.33 o 
   4   9   9       31.50       29.01      1.57 o 
   5   9   9      114.92      111.54      9.73 o 
  -6  10   9        0.46        1.21      0.95 o 
  -5  10   9        1.40        1.90      0.85 o 
  -4  10   9       74.69       76.70      2.88 o 
  -3  10   9       28.87       29.87      1.86 o 
  -2  10   9       16.49       13.18      1.53 o 
  -1  10   9        1.42        1.68      2.00 o 
   0  10   9       21.45       23.64      2.41 o 
   1  10   9       76.14       82.30      3.04 o 
   2  10   9       31.92       24.48      1.97 o 
   3  10   9       13.89        7.90      1.46 o 
   4  10   9        5.23        3.47      2.43 o 
  -5  11   9       65.32       72.45      5.76 o 
  -4  11   9       53.59       55.66      2.81 o 
  -3  11   9        0.29       -1.01      0.95 o 
  -2  11   9       10.09       11.42      1.54 o 
  -1  11   9       19.92       20.31      4.03 o 
   0  11   9       47.12       49.88      2.54 o 
   1  11   9        0.05       -0.38      0.96 o 
   2  11   9       23.11       26.52      2.12 o 
   3  11   9       57.81       60.26      2.89 o 
  -4  12   9        0.09       -0.17      1.08 o 
  -3  12   9       14.90       17.58      1.83 o 
  -2  12   9        0.06       -0.54      0.99 o 
  -1  12   9        0.17       -1.11      1.03 o 
   0  12   9       34.84       30.72      2.23 o 
   1  12   9       22.48       22.95      5.29 o 
  -3 -13  10       79.87       83.17      2.45 o 
  -2 -13  10       36.92       43.49      2.73 o 
  -1 -13  10        4.91        7.59      1.25 o 
   0 -13  10       46.05       46.53      1.83 o 
   1 -13  10       36.57       30.74      1.57 o 
   2 -13  10        8.61        4.82      1.02 o 
   3 -13  10       12.78       16.92      1.34 o 
  -4 -12  10       30.64       31.56      1.77 o 
  -3 -12  10        9.46       11.03      1.14 o 
  -2 -12  10       74.98       72.65      4.00 o 
  -1 -12  10        2.13        2.84      0.80 o 
   0 -12  10        0.10       -0.06      0.70 o 
   1 -12  10        2.13        4.48      0.87 o 
   2 -12  10       88.64       94.11      2.43 o 
   3 -12  10       11.68       10.79      1.14 o 
   4 -12  10       13.14       13.47      1.29 o 
   5 -12  10        3.10        0.11      1.12 o 
  -5 -11  10       27.70       22.56      1.63 o 
  -4 -11  10       23.79       20.10      1.46 o 
  -3 -11  10       16.36       12.29      1.14 o 
  -2 -11  10        8.49        7.25      0.81 o 
  -1 -11  10       63.58       72.45      2.12 o 
   0 -11  10      289.66      323.28      7.59 o 
   1 -11  10       12.47       11.74      1.01 o 
   2 -11  10       49.15       52.81      1.93 o 
   3 -11  10      207.10      218.77      3.89 o 
   4 -11  10       28.88       30.44      1.83 o 
   5 -11  10        0.30        0.19      1.34 o 
   6 -11  10       23.81       19.56      2.01 o 
  -6 -10  10        0.40       -0.43      1.89 o 
  -5 -10  10       47.99       49.68      2.13 o 
  -4 -10  10        1.24        1.05      0.75 o 
  -3 -10  10       38.74       45.06      2.16 o 
  -2 -10  10      193.64      197.19      3.67 o 
  -1 -10  10        3.43        2.35      0.72 o 
   0 -10  10       22.57       18.96      1.14 o 
   1 -10  10      167.09      160.29      3.06 o 
   2 -10  10      198.63      189.98      3.72 o 
   3 -10  10        6.66        5.17      0.92 o 
   4 -10  10      163.45      158.52      3.71 o 
   5 -10  10      105.17      106.85      3.36 o 
   6 -10  10      185.61      205.94      3.50 o 
  -7  -9  10        6.79        5.52      1.62 o 
  -6  -9  10       28.37       27.23      2.54 o 
  -5  -9  10       15.24       14.12      1.31 o 
  -4  -9  10      139.03      129.05      3.06 o 
  -3  -9  10        6.22        5.75      0.91 o 
  -2  -9  10      108.55      103.57      2.50 o 
  -1  -9  10      200.56      192.34      3.48 o 
   0  -9  10      293.43      288.64      4.13 o 
   1  -9  10       19.72       17.32      1.11 o 
   2  -9  10      270.52      262.44      4.08 o 
   3  -9  10       51.92       49.54      1.86 o 
   4  -9  10       38.64       41.11      1.70 o 
   5  -9  10       29.30       27.85      1.43 o 
   6  -9  10        0.73       -0.24      0.97 o 
   7  -9  10        7.89        7.15      1.08 o 
  -7  -8  10       30.71       28.99      2.71 o 
  -6  -8  10        0.03       -0.41      1.19 o 
  -5  -8  10       43.07       46.58      2.00 o 
  -4  -8  10      209.99      208.00      3.98 o 
  -3  -8  10      107.64       96.72      2.47 o 
  -2  -8  10        7.37        6.48      0.88 o 
  -1  -8  10        2.61        0.67      0.61 o 
   0  -8  10       65.83       62.29      1.75 o 
   1  -8  10      121.36      130.34      2.66 o 
   2  -8  10      147.26      137.55      2.23 o 
   3  -8  10      222.17      236.38      3.48 o 
   4  -8  10       81.09       82.92      2.43 o 
   5  -8  10        6.89        5.34      0.86 o 
   6  -8  10       13.63       13.73      1.20 o 
   7  -8  10       36.68       32.52      1.80 o 
  -8  -7  10        0.39        1.54      1.01 o 
  -7  -7  10      211.32      229.05      6.53 o 
  -6  -7  10      135.47      142.68      3.35 o 
  -5  -7  10        7.04        6.54      1.22 o 
  -4  -7  10        1.41        0.71      0.55 o 
  -3  -7  10      182.91      186.40      2.83 o 
  -2  -7  10       22.83       18.50      0.95 o 
  -1  -7  10        8.62        6.31      0.73 o 
   0  -7  10       92.71       82.91      1.72 o 
   1  -7  10       42.43       54.68      1.60 o 
   2  -7  10      219.28      218.78      3.02 o 
   3  -7  10      173.63      149.55      2.73 o 
   4  -7  10      159.01      155.98      2.92 o 
   5  -7  10      127.46      135.96      2.86 o 
   6  -7  10       35.54       34.96      1.74 o 
   7  -7  10        1.33        0.18      0.70 o 
   8  -7  10       48.84       55.42      2.97 o 
  -8  -6  10       23.63       22.91      2.86 o 
  -7  -6  10       38.65       33.66      2.08 o 
  -6  -6  10        2.29        4.14      0.99 o 
  -5  -6  10       87.60       79.35      2.03 o 
  -4  -6  10       11.73       12.40      0.93 o 
  -3  -6  10      121.11      116.01      2.23 o 
  -2  -6  10       22.82       15.59      0.94 o 
  -1  -6  10      181.94      163.85      2.62 o 
   0  -6  10      909.27      851.74      8.62 o 
   1  -6  10        0.06        1.20      0.80 o 
   2  -6  10       82.01       86.79      1.80 o 
   3  -6  10      136.84      136.31      2.59 o 
   4  -6  10      176.16      164.64      3.01 o 
   5  -6  10       36.49       34.68      1.65 o 
   6  -6  10        8.37        6.18      0.87 o 
   7  -6  10        0.24        0.61      0.81 o 
   8  -6  10        0.59        1.30      1.68 o 
  -9  -5  10        0.07       -1.44      1.28 o 
  -8  -5  10      111.79      121.18      4.32 o 
  -7  -5  10        6.41        4.18      1.11 o 
  -6  -5  10      131.32      127.48      3.33 o 
  -5  -5  10       35.89       31.07      1.46 o 
  -4  -5  10       37.44       38.26      1.40 o 
  -3  -5  10      308.14      285.05      3.90 o 
  -2  -5  10        9.98        8.57      0.73 o 
  -1  -5  10      186.28      164.92      2.63 o 
   0  -5  10        2.17        2.39      0.53 o 
   1  -5  10        1.11        1.11      0.45 o 
   2  -5  10       33.15       35.89      1.24 o 
   3  -5  10        1.51        0.12      0.52 o 
   4  -5  10        1.05        1.56      0.65 o 
   5  -5  10       68.64       72.78      1.88 o 
   6  -5  10       18.32       16.33      1.14 o 
   7  -5  10       55.44       55.78      4.20 o 
   8  -5  10       40.46       35.91      3.95 o 
  -9  -4  10        8.29       11.24      1.96 o 
  -8  -4  10       18.25       19.18      1.79 o 
  -7  -4  10        2.21        1.55      0.94 o 
  -6  -4  10       42.51       39.91      2.57 o 
  -5  -4  10      115.39      109.47      2.94 o 
  -4  -4  10       80.85       68.75      1.83 o 
  -3  -4  10       29.24       34.91      1.58 o 
  -2  -4  10      179.08      177.36      2.53 o 
  -1  -4  10      579.13      554.39      6.14 o 
   0  -4  10      524.49      503.56      5.70 o 
   1  -4  10        3.80        3.25      0.52 o 
   2  -4  10       12.90       10.95      0.78 o 
   3  -4  10        1.86        5.52      0.68 o 
   4  -4  10       50.30       48.52      1.68 o 
   5  -4  10       93.87       93.95      2.66 o 
   6  -4  10       26.37       27.38      3.15 o 
   7  -4  10        9.96        6.65      1.57 o 
   8  -4  10       41.55       41.13      5.81 o 
  -9  -3  10       11.99       11.66      1.99 o 
  -8  -3  10        9.89       11.56      1.87 o 
  -7  -3  10       10.28       10.96      1.36 o 
  -6  -3  10       29.37       26.80      2.23 o 
  -5  -3  10       47.60       45.31      1.97 o 
  -4  -3  10      393.48      372.34      5.81 o 
  -3  -3  10      320.78      295.14      3.99 o 
  -2  -3  10      554.26      526.97      5.35 o 
  -1  -3  10     1240.80     1186.44     11.81 o 
   0  -3  10      754.24      717.70      7.70 o 
   1  -3  10       93.48       93.95      2.09 o 
   2  -3  10       52.17       48.08      1.24 o 
   3  -3  10      206.27      218.06      2.78 o 
   4  -3  10       24.38       30.91      1.15 o 
   5  -3  10        3.53        3.30      1.38 o 
   6  -3  10       60.56       55.02      6.18 o 
   7  -3  10       84.59       94.35      3.73 o 
   8  -3  10       39.58       39.20      7.95 o 
  -9  -2  10        6.66        4.90      1.68 o 
  -8  -2  10       17.94       18.47      2.17 o 
  -7  -2  10       55.09       50.44      2.84 o 
  -6  -2  10      317.93      325.73      5.77 o 
  -5  -2  10       77.95       81.20      2.57 o 
  -4  -2  10      206.45      172.07      2.62 o 
  -3  -2  10       27.05       27.27      1.09 o 
  -2  -2  10        0.06        0.06      0.34 o 
  -1  -2  10       66.46       63.76      1.69 o 
   0  -2  10       79.74       75.11      1.56 o 
   1  -2  10       72.59       75.11      1.79 o 
   2  -2  10      318.76      316.99      3.41 o 
   3  -2  10      428.39      424.92      4.30 o 
   4  -2  10       57.74       59.53      2.92 o 
   5  -2  10      124.38      124.35      3.86 o 
   6  -2  10       82.09       92.20      5.20 o 
   7  -2  10        0.85        2.44      1.29 o 
   8  -2  10       89.97       84.04      5.06 o 
  -9  -1  10        5.87        3.23      1.59 o 
  -8  -1  10      144.73      156.31      4.06 o 
  -7  -1  10      254.51      240.63      4.90 o 
  -6  -1  10        1.25        0.74      1.16 o 
  -5  -1  10        6.27        5.80      0.86 o 
  -4  -1  10       60.22       57.11      2.01 o 
  -3  -1  10      185.49      161.29      3.06 o 
  -2  -1  10       16.99       13.73      0.79 o 
  -1  -1  10      209.83      191.77      2.59 o 
   0  -1  10      648.89      639.13      6.09 o 
   1  -1  10       14.65       11.51      0.74 o 
   2  -1  10      227.58      223.90      2.95 o 
   3  -1  10       10.58       15.26      1.21 o 
   4  -1  10        3.70        2.56      0.82 o 
   5  -1  10       15.80       12.68      1.98 o 
   6  -1  10        4.20       -0.16      1.57 o 
   7  -1  10       34.39       39.84      3.79 o 
   8  -1  10       88.17       95.88      5.28 o 
  -9   0  10       18.12       19.17      1.87 o 
  -8   0  10       36.82       38.24      2.33 o 
  -7   0  10       95.13      100.63      4.89 o 
  -6   0  10      197.12      200.88      4.22 o 
  -5   0  10       55.08       65.17      2.21 o 
  -4   0  10        7.03        2.64      0.73 o 
  -3   0  10      198.09      189.14      3.09 o 
  -2   0  10      170.14      167.01      2.46 o 
  -1   0  10      721.73      697.30      5.54 o 
   0   0  10       52.26       51.06      1.46 o 
   1   0  10        8.04        9.42      0.67 o 
   2   0  10        5.66        3.91      0.76 o 
   3   0  10      287.89      296.43      4.81 o 
   4   0  10       55.19       57.66      2.53 o 
   5   0  10       67.99       71.28      2.94 o 
   6   0  10        8.04       10.25      2.12 o 
   7   0  10       12.15        8.75      2.12 o 
   8   0  10       10.09        6.67      2.03 o 
  -9   1  10       12.16       13.93      1.97 o 
  -8   1  10       48.72       48.23      3.02 o 
  -7   1  10        0.86       -0.87      0.85 o 
  -6   1  10        5.95        5.65      1.16 o 
  -5   1  10       36.82       37.91      1.81 o 
  -4   1  10     1176.06     1091.39     11.19 o 
  -3   1  10      364.89      344.98      4.56 o 
  -2   1  10       50.36       42.99      2.42 o 
  -1   1  10      135.15      145.24      2.56 o 
   0   1  10      271.06      280.60      3.30 o 
   1   1  10      241.56      236.32      3.52 o 
   2   1  10       28.51       31.88      1.82 o 
   3   1  10        5.88        8.13      1.15 o 
   4   1  10       27.66       30.83      2.91 o 
   5   1  10        0.10        0.40      0.90 o 
   6   1  10        8.85        8.18      1.86 o 
   7   1  10        2.76        0.53      1.15 o 
   8   1  10       67.01       72.04      5.40 o 
  -9   2  10        0.02       -0.45      1.15 o 
  -8   2  10        0.62       -0.95      0.99 o 
  -7   2  10      122.07      133.29      4.29 o 
  -6   2  10        0.46        1.76      1.02 o 
  -5   2  10        1.25        0.96      0.66 o 
  -4   2  10       27.97       16.39      1.27 o 
  -3   2  10      397.00      400.55      6.38 o 
  -2   2  10      102.14       93.38      1.74 o 
  -1   2  10        5.12        6.52      0.57 o 
   0   2  10       35.54       30.48      1.19 o 
   1   2  10       41.85       41.35      1.37 o 
   2   2  10       44.09       35.46      2.43 o 
   3   2  10        6.93        7.22      0.80 o 
   4   2  10       29.20       23.60      1.43 o 
   5   2  10       19.95       26.70      3.94 o 
   6   2  10        1.10        0.98      1.02 o 
   7   2  10       31.11       37.03      3.49 o 
   8   2  10        0.48        1.31      1.22 o 
  -9   3  10        0.01       -0.77      1.05 o 
  -8   3  10        1.53        2.44      1.20 o 
  -7   3  10       18.69       19.57      1.66 o 
  -6   3  10       90.97       83.85      2.67 o 
  -5   3  10      136.45      122.32      3.03 o 
  -4   3  10       70.27       67.25      1.99 o 
  -3   3  10        0.16       -0.80      0.40 o 
  -2   3  10      204.07      181.74      3.94 o 
  -1   3  10       40.90       41.49      1.65 o 
   0   3  10        0.98        0.93      0.46 o 
   1   3  10      175.66      176.86      2.92 o 
   2   3  10       24.83       25.85      1.19 o 
   3   3  10       89.38       87.00      2.04 o 
   4   3  10       80.63       70.54      1.92 o 
   5   3  10        3.15        7.51      3.24 o 
   6   3  10       47.43       53.27      2.70 o 
   7   3  10       42.26       48.36      2.78 o 
   8   3  10       21.38       20.07      3.37 o 
  -9   4  10       18.21       19.39      2.89 o 
  -8   4  10        0.02       -1.41      0.79 o 
  -7   4  10      490.45      516.66      7.97 o 
  -6   4  10      433.12      447.58      6.99 o 
  -5   4  10       65.13       69.42      2.10 o 
  -4   4  10        8.33        8.13      0.82 o 
  -3   4  10      743.34      744.84      7.12 o 
  -2   4  10       81.80       78.47      1.84 o 
  -1   4  10       24.47       25.18      1.12 o 
   0   4  10       15.21       18.09      1.08 o 
   1   4  10       60.56       50.45      1.47 o 
   2   4  10       75.78       74.68      1.92 o 
   3   4  10       34.48       33.08      1.33 o 
   4   4  10        1.74        3.40      0.66 o 
   5   4  10        5.62        5.44      0.89 o 
   6   4  10        6.24        3.90      1.87 o 
   7   4  10       31.81       34.93      3.84 o 
  -9   5  10      116.89      121.76      3.55 o 
  -8   5  10       37.91       43.75      4.33 o 
  -7   5  10        5.68        4.33      1.03 o 
  -6   5  10        0.42        0.79      0.66 o 
  -5   5  10       25.47       27.80      1.25 o 
  -4   5  10        0.17       -0.27      0.45 o 
  -3   5  10        1.01        0.66      0.48 o 
  -2   5  10       16.85       17.96      0.99 o 
  -1   5  10      251.31      242.35      3.32 o 
   0   5  10      249.51      254.70      4.09 o 
   1   5  10        3.84        4.74      0.56 o 
   2   5  10        2.15        1.55      0.78 o 
   3   5  10       48.60       46.41      2.06 o 
   4   5  10      178.02      179.81      4.30 o 
   5   5  10       31.43       31.03      1.92 o 
   6   5  10       19.27       17.42      2.38 o 
   7   5  10       10.94       14.35      2.86 o 
  -8   6  10        1.28        0.37      0.81 o 
  -7   6  10       61.33       65.14      2.90 o 
  -6   6  10       23.72       23.10      1.24 o 
  -5   6  10       34.81       35.13      1.28 o 
  -4   6  10       34.92       31.99      1.10 o 
  -3   6  10       83.98       83.88      3.97 o 
  -2   6  10      115.78      122.56      2.88 o 
  -1   6  10       13.43       15.16      1.19 o 
   0   6  10      191.23      175.48      3.42 o 
   1   6  10       19.66       16.31      1.22 o 
   2   6  10      100.46       97.70      2.64 o 
   3   6  10       63.08       63.84      2.30 o 
   4   6  10        1.86        4.13      1.07 o 
   5   6  10        8.69        7.73      1.21 o 
   6   6  10        5.30        5.08      1.23 o 
  -8   7  10        4.67        2.39      2.07 o 
  -7   7  10        8.18        7.14      2.13 o 
  -6   7  10        3.20        2.58      0.85 o 
  -5   7  10        0.12        0.05      0.69 o 
  -4   7  10       15.17       13.92      1.29 o 
  -3   7  10      668.26      674.42      8.71 o 
  -2   7  10       92.57       87.76      2.46 o 
  -1   7  10        1.73        0.89      0.67 o 
   0   7  10       38.11       37.12      1.90 o 
   1   7  10       19.02       19.50      1.37 o 
   2   7  10       14.37       10.92      1.42 o 
   3   7  10        3.20        2.99      0.93 o 
   4   7  10       12.70       11.76      1.31 o 
   5   7  10      163.51      151.80      8.43 o 
   6   7  10        1.40        1.31      1.04 o 
  -7   8  10        0.05       -0.16      1.02 o 
  -6   8  10       31.91       32.58      2.02 o 
  -5   8  10      140.16      145.52      5.08 o 
  -4   8  10       99.02       99.63      3.45 o 
  -3   8  10        3.24        2.61      0.81 o 
  -2   8  10       83.69       90.53      2.53 o 
  -1   8  10      116.29      115.17      2.79 o 
   0   8  10       58.78       61.23      2.11 o 
   1   8  10        1.23        2.48      0.78 o 
   2   8  10       17.53       16.02      1.69 o 
   3   8  10        4.03        3.44      1.02 o 
   4   8  10       14.30       11.27      1.54 o 
   5   8  10        5.01        3.16      1.07 o 
  -7   9  10      167.33      187.14      7.35 o 
  -6   9  10        8.36        7.92      1.24 o 
  -5   9  10       22.54       20.29      2.37 o 
  -4   9  10        4.98        2.99      0.93 o 
  -3   9  10      141.16      144.83      3.28 o 
  -2   9  10        1.63        0.51      0.73 o 
  -1   9  10      104.50      104.67      2.66 o 
   0   9  10        0.14        0.46      0.69 o 
   1   9  10      166.19      159.95      3.28 o 
   2   9  10       83.26       88.77      2.44 o 
   3   9  10      122.84      123.45      2.94 o 
   4   9  10        0.01       -1.03      0.80 o 
  -6  10  10      104.40      116.68      3.26 o 
  -5  10  10        2.48        2.72      1.17 o 
  -4  10  10        9.38        8.19      1.15 o 
  -3  10  10      120.01      118.72      2.84 o 
  -2  10  10        3.46        2.55      0.76 o 
  -1  10  10       11.26        8.08      1.46 o 
   0  10  10       66.86       69.35      2.98 o 
   1  10  10       34.50       34.04      4.01 o 
   2  10  10        2.07        0.77      1.08 o 
   3  10  10       32.64       36.92      2.58 o 
  -4  11  10       46.45       50.16      2.86 o 
  -3  11  10        8.34        6.80      1.50 o 
  -2  11  10      160.34      172.01      4.68 o 
  -1  11  10       13.52       15.14      1.73 o 
   0  11  10        7.19        5.43      1.34 o 
   1  11  10        0.00       -0.68      1.03 o 
   2  11  10        9.95        8.45      2.50 o 
  -2 -13  11        2.52        2.54      0.88 o 
  -1 -13  11       35.65       35.79      3.45 o 
   0 -13  11        0.04       -0.41      0.79 o 
   1 -13  11        3.60        3.49      1.17 o 
   2 -13  11        0.62       -1.08      0.76 o 
  -3 -12  11        6.99        6.27      1.04 o 
  -2 -12  11        0.15       -0.60      0.97 o 
  -1 -12  11        4.65        6.21      2.17 o 
   0 -12  11       32.72       37.13      1.81 o 
   1 -12  11      115.87      123.75      2.78 o 
   2 -12  11       11.38       10.06      1.12 o 
   3 -12  11       65.62       62.60      2.64 o 
   4 -12  11        0.02       -1.30      0.82 o 
  -5 -11  11        5.31        4.24      1.42 o 
  -4 -11  11       16.30       17.20      1.43 o 
  -3 -11  11        4.49        4.01      0.92 o 
  -2 -11  11       92.10       93.94      4.17 o 
  -1 -11  11      100.21      100.58      2.63 o 
   0 -11  11        0.71        0.43      0.75 o 
   1 -11  11        4.72        3.51      1.02 o 
   2 -11  11       34.12       28.53      1.59 o 
   3 -11  11       47.69       45.67      2.00 o 
   4 -11  11        1.96        1.48      1.21 o 
   5 -11  11      111.57      115.92      3.44 o 
  -6 -10  11        7.52        9.34      1.92 o 
  -5 -10  11       61.10       65.31      2.43 o 
  -4 -10  11       18.84       18.23      1.42 o 
  -3 -10  11       93.80       92.32      2.59 o 
  -2 -10  11        1.56        0.89      0.67 o 
  -1 -10  11       57.88       53.00      2.04 o 
   0 -10  11       22.81       20.62      1.38 o 
   1 -10  11       33.82       31.78      1.52 o 
   2 -10  11       23.72       21.52      1.38 o 
   3 -10  11      281.73      298.51      4.81 o 
   4 -10  11      221.77      237.60      4.35 o 
   5 -10  11       19.35       15.75      1.58 o 
   6 -10  11       12.43       10.24      1.04 o 
  -6  -9  11        8.36        6.68      1.66 o 
  -5  -9  11        0.81        0.27      0.83 o 
  -4  -9  11       14.12       13.49      1.29 o 
  -3  -9  11      177.59      174.70      3.63 o 
  -2  -9  11       43.17       41.38      1.54 o 
  -1  -9  11       41.54       40.87      1.76 o 
   0  -9  11        0.72       -0.28      0.66 o 
   1  -9  11      175.04      190.73      3.38 o 
   2  -9  11       10.95       10.42      1.06 o 
   3  -9  11       69.88       64.66      3.36 o 
   4  -9  11      205.90      233.91      5.25 o 
   5  -9  11       53.37       61.35      1.97 o 
   6  -9  11       26.29       23.90      1.50 o 
  -7  -8  11        4.25        6.98      1.79 o 
  -6  -8  11      126.92      130.10      7.72 o 
  -5  -8  11       10.69        9.57      1.20 o 
  -4  -8  11       98.38       93.09      5.93 o 
  -3  -8  11       12.58       12.31      1.18 o 
  -2  -8  11      128.14      136.25      3.30 o 
  -1  -8  11      322.22      320.08      5.08 o 
   0  -8  11        3.09        3.84      0.82 o 
   1  -8  11        2.70        1.24      0.48 o 
   2  -8  11       93.66       94.45      1.92 o 
   3  -8  11       90.27       81.26      2.64 o 
   4  -8  11       12.39       13.03      1.09 o 
   5  -8  11        9.66       10.64      1.09 o 
   6  -8  11       15.80       12.96      1.21 o 
   7  -8  11       27.26       26.24      1.65 o 
  -7  -7  11       34.49       35.35      2.07 o 
  -6  -7  11       53.61       54.59      2.24 o 
  -5  -7  11        7.99        5.81      0.94 o 
  -4  -7  11       70.35       67.00      1.82 o 
  -3  -7  11        1.66        1.17      0.69 o 
  -2  -7  11       26.16       27.90      1.22 o 
  -1  -7  11      168.13      151.79      2.57 o 
   0  -7  11      285.51      269.73      3.70 o 
   1  -7  11       73.37       76.72      1.72 o 
   2  -7  11       34.90       26.68      1.22 o 
   3  -7  11      128.22      109.31      2.22 o 
   4  -7  11       38.12       39.86      1.67 o 
   5  -7  11        7.24        7.10      0.95 o 
   6  -7  11        7.91        9.68      1.13 o 
   7  -7  11        6.50        8.24      1.32 o 
  -8  -6  11        0.04       -0.39      1.01 o 
  -7  -6  11        3.53        3.70      1.26 o 
  -6  -6  11        4.20        2.66      0.98 o 
  -5  -6  11        4.88        5.48      0.84 o 
  -4  -6  11      103.68       96.58      2.41 o 
  -3  -6  11       11.75       12.94      0.94 o 
  -2  -6  11       41.67       39.30      1.39 o 
  -1  -6  11       43.57       36.43      1.36 o 
   0  -6  11      146.49      139.55      2.51 o 
   1  -6  11      148.38      134.52      2.30 o 
   2  -6  11       13.68       14.21      0.92 o 
   3  -6  11        3.87        2.88      1.27 o 
   4  -6  11       30.01       31.09      1.52 o 
   5  -6  11       40.27       34.73      1.70 o 
   6  -6  11       52.28       55.05      2.37 o 
   7  -6  11       24.47       25.95      2.25 o 
  -8  -5  11       17.30       15.33      1.67 o 
  -7  -5  11        1.31        0.52      0.99 o 
  -6  -5  11      170.82      176.00      4.05 o 
  -5  -5  11      111.28      126.86      2.69 o 
  -4  -5  11       71.78       68.17      1.90 o 
  -3  -5  11       14.11       16.42      1.05 o 
  -2  -5  11      268.88      268.44      3.41 o 
  -1  -5  11      114.70      108.13      2.22 o 
   0  -5  11      123.18      119.79      2.36 o 
   1  -5  11      203.38      200.39      2.90 o 
   2  -5  11       11.37        9.89      0.82 o 
   3  -5  11      145.32      144.64      2.66 o 
   4  -5  11        0.04        0.71      0.68 o 
   5  -5  11      138.89      146.45      3.16 o 
   6  -5  11       29.07       29.17      2.03 o 
   7  -5  11        0.06       -0.02      1.17 o 
   8  -5  11        3.59        5.30      1.57 o 
  -9  -4  11        4.62        2.82      2.15 o 
  -8  -4  11        2.11        0.99      1.25 o 
  -7  -4  11      122.09      127.02      3.63 o 
  -6  -4  11       37.67       39.55      2.14 o 
  -5  -4  11        8.88        8.36      1.18 o 
  -4  -4  11       76.72       68.06      1.92 o 
  -3  -4  11       32.00       34.49      1.41 o 
  -2  -4  11        1.60        1.49      0.53 o 
  -1  -4  11      108.20      102.15      2.14 o 
   0  -4  11       65.57       59.70      1.66 o 
   1  -4  11      438.39      447.11      5.40 o 
   2  -4  11      211.95      212.23      3.05 o 
   3  -4  11      132.46      126.83      2.35 o 
   4  -4  11      115.14      116.06      3.33 o 
   5  -4  11      177.12      180.95      3.84 o 
   6  -4  11        1.22       -0.73      0.84 o 
   7  -4  11        6.34        3.78      1.16 o 
   8  -4  11       12.78       14.31      2.22 o 
  -9  -3  11       32.53       32.27      4.41 o 
  -8  -3  11       21.54       20.70      4.25 o 
  -7  -3  11        3.62        3.07      2.15 o 
  -6  -3  11       30.60       27.93      1.89 o 
  -5  -3  11      506.87      496.75      7.49 o 
  -4  -3  11      180.06      165.83      3.00 o 
  -3  -3  11        0.96        1.89      0.58 o 
  -2  -3  11       15.01       16.42      0.92 o 
  -1  -3  11        0.07        0.63      0.64 o 
   0  -3  11      150.42      148.61      2.64 o 
   1  -3  11      282.58      288.75      4.00 o 
   2  -3  11       10.64        9.38      0.70 o 
   3  -3  11        4.50        5.27      0.63 o 
   4  -3  11        9.98        9.12      0.95 o 
   5  -3  11        3.70        3.19      0.98 o 
   6  -3  11        0.85       -0.21      0.93 o 
   7  -3  11       10.18        7.85      1.61 o 
   8  -3  11        1.30        2.53      1.50 o 
  -9  -2  11       12.08       13.45      2.26 o 
  -8  -2  11       27.11       31.99      2.72 o 
  -7  -2  11      115.28      116.25      4.21 o 
  -6  -2  11       64.02       63.36      3.05 o 
  -5  -2  11       10.11        8.32      1.13 o 
  -4  -2  11      132.31      106.91      3.11 o 
  -3  -2  11        4.91        2.69      0.54 o 
  -2  -2  11       60.41       55.30      1.32 o 
  -1  -2  11      917.44      871.92      8.04 o 
   0  -2  11     1132.28     1108.05     10.91 o 
   1  -2  11      921.63      910.71      8.38 o 
   2  -2  11       11.35        9.66      0.78 o 
   3  -2  11        9.30        9.51      0.88 o 
   4  -2  11       45.78       36.98      1.93 o 
   5  -2  11       13.62       11.25      1.29 o 
   6  -2  11        0.15        0.42      0.93 o 
   7  -2  11        9.51        7.26      2.27 o 
   8  -2  11       29.25       29.31      3.64 o 
  -9  -1  11       29.64       20.89      1.98 o 
  -8  -1  11        0.87        0.85      0.98 o 
  -7  -1  11       12.10       12.90      1.46 o 
  -6  -1  11       14.67       15.50      1.85 o 
  -5  -1  11        2.89        3.44      0.92 o 
  -4  -1  11      161.84      149.75      2.90 o 
  -3  -1  11      352.47      333.35      3.99 o 
  -2  -1  11       28.88       25.52      1.53 o 
  -1  -1  11      401.38      383.33      3.92 o 
   0  -1  11      286.12      274.03      3.38 o 
   1  -1  11      564.26      562.95      6.35 o 
   2  -1  11      113.39      113.52      3.39 o 
   3  -1  11      163.93      168.72      4.34 o 
   4  -1  11      138.93      143.39      3.42 o 
   5  -1  11        0.02       -0.87      0.79 o 
   6  -1  11       68.48       76.14      4.40 o 
   7  -1  11       25.23       30.42      3.42 o 
   8  -1  11       75.03       80.60      4.98 o 
  -9   0  11       85.96       80.60      3.19 o 
  -8   0  11        0.72        0.61      0.93 o 
  -7   0  11      143.31      157.87      3.98 o 
  -6   0  11       33.80       38.96      2.18 o 
  -5   0  11      475.36      489.03      7.27 o 
  -4   0  11      111.67      128.65      3.06 o 
  -3   0  11      334.19      311.28      5.02 o 
  -2   0  11        5.26        6.56      0.86 o 
  -1   0  11      106.56      113.82      2.28 o 
   0   0  11      141.94      148.82      2.65 o 
   1   0  11       67.57       66.44      2.08 o 
   2   0  11       13.97       11.11      1.11 o 
   3   0  11      101.10       95.40      2.67 o 
   4   0  11      163.49      164.02      7.48 o 
   5   0  11        0.21       -1.24      1.18 o 
   6   0  11       10.98       10.32      2.25 o 
   7   0  11       17.65       21.03      2.90 o 
   8   0  11       37.96       33.85      3.56 o 
  -9   1  11       18.25       14.51      2.11 o 
  -8   1  11       30.31       27.59      2.53 o 
  -7   1  11      107.80      114.64      4.08 o 
  -6   1  11      123.35      117.39      3.82 o 
  -5   1  11        8.82        8.06      1.07 o 
  -4   1  11       44.91       39.59      2.23 o 
  -3   1  11      246.07      237.60      3.79 o 
  -2   1  11      571.29      530.97      6.21 o 
  -1   1  11       27.34       31.77      1.32 o 
   0   1  11      731.91      734.82      7.86 o 
   1   1  11       15.00       14.47      1.35 o 
   2   1  11      100.00       96.94      4.35 o 
   3   1  11       20.50       16.96      1.63 o 
   4   1  11       35.45       36.06      2.23 o 
   5   1  11        2.52        2.66      1.14 o 
   6   1  11       33.91       32.63      4.23 o 
   7   1  11        0.88       -0.80      1.10 o 
   8   1  11       38.97       35.56      2.66 o 
  -9   2  11       20.98       20.74      3.32 o 
  -8   2  11      134.19      146.39      4.86 o 
  -7   2  11      164.30      160.64      4.85 o 
  -6   2  11        1.37        1.27      1.01 o 
  -5   2  11       55.71       54.37      2.14 o 
  -4   2  11        3.89        4.13      0.84 o 
  -3   2  11       18.07       27.32      1.57 o 
  -2   2  11      270.15      238.73      5.18 o 
  -1   2  11        6.06        3.57      0.65 o 
   0   2  11      739.48      716.73      9.67 o 
   1   2  11      191.55      186.96      3.39 o 
   2   2  11        3.84        1.45      0.64 o 
   3   2  11       19.88       23.62      1.77 o 
   4   2  11      320.33      329.57      6.50 o 
   5   2  11       46.96       44.51      4.91 o 
   6   2  11        2.79        1.97      1.10 o 
   7   2  11       11.60       10.88      1.62 o 
  -9   3  11       66.78       70.34      6.10 o 
  -8   3  11       10.67        9.41      1.87 o 
  -7   3  11       16.48       18.61      1.66 o 
  -6   3  11       95.07       88.38      4.89 o 
  -5   3  11        8.01        9.49      1.63 o 
  -4   3  11      129.23      131.58      3.13 o 
  -3   3  11      396.57      357.57      4.64 o 
  -2   3  11      570.52      546.71      5.60 o 
  -1   3  11      246.89      247.65      4.23 o 
   0   3  11        8.38        8.36      0.81 o 
   1   3  11      497.01      504.43     12.19 o 
   2   3  11      599.35      588.71      6.66 o 
   3   3  11        3.59        4.53      0.84 o 
   4   3  11       17.97       18.26      1.34 o 
   5   3  11        0.00        0.27      0.90 o 
   6   3  11       10.77       11.52      1.47 o 
   7   3  11        2.96        1.99      1.14 o 
  -9   4  11       12.38        9.26      1.87 o 
  -8   4  11        2.05        0.72      0.93 o 
  -7   4  11        2.74        1.79      1.13 o 
  -6   4  11       12.23       16.05      1.78 o 
  -5   4  11       18.43       14.12      1.56 o 
  -4   4  11      116.43      122.77      2.53 o 
  -3   4  11        3.26        0.86      0.64 o 
  -2   4  11      116.76      111.06      2.28 o 
  -1   4  11        1.69        0.88      0.61 o 
   0   4  11       58.50       59.84      2.11 o 
   1   4  11       75.18       66.19      1.76 o 
   2   4  11       25.51       25.91      1.27 o 
   3   4  11        4.05        3.70      0.69 o 
   4   4  11        0.05        0.86      0.63 o 
   5   4  11       62.88       71.62      2.15 o 
   6   4  11       27.42       25.48      3.41 o 
   7   4  11       29.70       28.12      3.71 o 
  -8   5  11       30.10       25.20      1.89 o 
  -7   5  11        0.13        2.10      0.95 o 
  -6   5  11        7.06        6.72      1.09 o 
  -5   5  11       29.34       26.65      1.43 o 
  -4   5  11       88.55       78.16      2.78 o 
  -3   5  11        6.86        7.80      0.82 o 
  -2   5  11      192.50      186.48      2.99 o 
  -1   5  11        0.05       -0.05      0.48 o 
   0   5  11       25.60       25.01      1.16 o 
   1   5  11        2.71        1.54      0.53 o 
   2   5  11        7.12        7.52      0.70 o 
   3   5  11        4.73        3.26      0.99 o 
   4   5  11       53.27       54.05      2.68 o 
   5   5  11       18.48       16.01      1.89 o 
   6   5  11       10.05        9.51      2.44 o 
  -8   6  11        7.87        7.42      1.80 o 
  -7   6  11        1.67        0.49      0.80 o 
  -6   6  11      197.95      212.97      3.52 o 
  -5   6  11       44.59       48.58      1.46 o 
  -4   6  11       99.33      102.71      2.08 o 
  -3   6  11      146.82      137.79      3.27 o 
  -2   6  11      722.84      707.17     10.51 o 
  -1   6  11       42.74       41.13      1.86 o 
   0   6  11        1.51        1.87      0.77 o 
   1   6  11        0.33       -0.86      0.70 o 
   2   6  11       61.04       55.16      2.94 o 
   3   6  11       83.21       91.48      2.76 o 
   4   6  11       38.16       45.15      2.25 o 
   5   6  11        0.13        0.86      1.02 o 
   6   6  11       11.62        8.88      1.66 o 
  -7   7  11      102.67       97.67      4.69 o 
  -6   7  11       13.50       10.39      2.05 o 
  -5   7  11        2.17        2.08      0.94 o 
  -4   7  11       13.53       14.33      1.36 o 
  -3   7  11        4.38        2.68      0.90 o 
  -2   7  11       22.73       21.98      1.52 o 
  -1   7  11        0.57       -0.01      0.70 o 
   0   7  11       74.10       68.09      4.03 o 
   1   7  11       65.32       55.92      2.15 o 
   2   7  11        0.29        0.18      0.81 o 
   3   7  11        0.48        0.70      1.42 o 
   4   7  11       66.55       74.15      2.64 o 
   5   7  11      128.72      134.45      5.06 o 
  -7   8  11       12.01        9.91      1.76 o 
  -6   8  11        3.58        1.56      1.58 o 
  -5   8  11        2.58        1.63      1.02 o 
  -4   8  11       22.14       23.97      1.67 o 
  -3   8  11       19.33       17.41      1.44 o 
  -2   8  11        6.20        9.74      1.13 o 
  -1   8  11       64.10       66.93      2.68 o 
   0   8  11        8.31       10.12      1.84 o 
   1   8  11        4.21        4.04      0.95 o 
   2   8  11        6.62        6.88      1.36 o 
   3   8  11        1.64        2.08      1.05 o 
   4   8  11        0.34       -0.51      0.90 o 
  -6   9  11       40.51       42.50      2.37 o 
  -5   9  11        3.70        1.88      0.99 o 
  -4   9  11       15.80       18.72      1.54 o 
  -3   9  11       11.55       13.33      1.35 o 
  -2   9  11      240.75      256.34      4.62 o 
  -1   9  11       13.17       12.75      1.24 o 
   0   9  11        0.51       -0.32      0.75 o 
   1   9  11       25.09       27.61      2.08 o 
   2   9  11        0.82       -0.29      0.82 o 
   3   9  11        4.79        4.77      1.03 o 
  -5  10  11       53.92       54.81      2.61 o 
  -4  10  11      117.70      123.31      3.18 o 
  -3  10  11       79.42       84.27      2.56 o 
  -2  10  11        8.64       10.48      1.17 o 
  -1  10  11       11.24       12.69      1.15 o 
   0  10  11        0.79        0.77      1.11 o 
   1  10  11       39.37       38.98      2.61 o 
   2  10  11        6.22        4.44      1.36 o 
  -3  11  11       22.21       20.07      2.06 o 
  -2  11  11       10.88        9.87      1.63 o 
  -1  11  11       41.42       45.85      2.76 o 
   0  11  11        4.32        4.68      1.40 o 
  -3 -12  12       60.43       68.29      2.44 o 
  -2 -12  12       33.20       39.08      1.95 o 
  -1 -12  12       68.17       74.32      2.46 o 
   0 -12  12        3.09        2.54      0.88 o 
   1 -12  12        1.43        0.31      0.87 o 
   2 -12  12        0.11        0.23      0.80 o 
   3 -12  12       10.80        9.52      1.22 o 
  -4 -11  12        0.16       -0.36      0.84 o 
  -3 -11  12        5.91        5.86      1.09 o 
  -2 -11  12        0.84       -0.12      0.67 o 
  -1 -11  12       22.26       20.92      2.93 o 
   0 -11  12       42.26       45.85      2.01 o 
   1 -11  12       29.70       36.14      1.89 o 
   2 -11  12       30.39       28.09      1.63 o 
   3 -11  12        0.04        0.10      0.80 o 
   4 -11  12       91.67      114.36      3.08 o 
  -5 -10  12        1.39       -0.07      0.88 o 
  -4 -10  12       19.90       18.33      1.52 o 
  -3 -10  12        8.47        5.95      1.04 o 
  -2 -10  12       22.60       19.04      1.23 o 
  -1 -10  12       19.31       16.91      2.42 o 
   0 -10  12       22.26       25.85      1.62 o 
   1 -10  12       19.31       20.89      1.39 o 
   2 -10  12        3.85        2.90      0.88 o 
   3 -10  12        0.97       -0.73      0.82 o 
   4 -10  12        3.29        5.45      1.72 o 
   5 -10  12        0.41       -0.47      0.88 o 
  -6  -9  12        1.95        1.60      1.79 o 
  -5  -9  12      142.14      132.79      3.48 o 
  -4  -9  12        0.57        0.82      0.83 o 
  -3  -9  12        8.25        8.20      1.10 o 
  -2  -9  12       54.01       52.32      1.82 o 
  -1  -9  12       31.52       32.61      1.73 o 
   0  -9  12      310.60      314.70      6.70 o 
   1  -9  12       63.56       70.13      2.14 o 
   2  -9  12        0.52       -1.02      0.88 o 
   3  -9  12       80.63       78.26      1.86 o 
   4  -9  12       35.61       34.12      2.12 o 
   5  -9  12        0.26        1.83      0.74 o 
   6  -9  12       15.49       17.10      1.51 o 
  -7  -8  12        0.28        1.46      3.66 o 
  -6  -8  12      153.58      154.39      9.07 o 
  -5  -8  12        2.54        0.48      0.86 o 
  -4  -8  12       56.86       62.64      2.30 o 
  -3  -8  12        2.75        0.56      0.89 o 
  -2  -8  12      182.62      183.09      3.26 o 
  -1  -8  12      115.41      110.27      2.81 o 
   0  -8  12        0.23       -0.03      0.73 o 
   1  -8  12        3.35        1.20      0.56 o 
   2  -8  12       63.47       66.93      1.74 o 
   3  -8  12       49.75       52.50      1.65 o 
   4  -8  12      102.16      109.42      3.06 o 
   5  -8  12        6.67        6.37      0.94 o 
   6  -8  12        1.42        0.35      0.84 o 
  -7  -7  12       72.99       77.01      2.75 o 
  -6  -7  12      222.54      232.48      4.64 o 
  -5  -7  12       53.22       63.55      1.95 o 
  -4  -7  12      102.43       97.21      2.32 o 
  -3  -7  12      136.59      132.82      2.58 o 
  -2  -7  12        8.59       11.32      0.83 o 
  -1  -7  12      212.08      206.21      4.67 o 
   0  -7  12       38.80       40.47      1.49 o 
   1  -7  12      250.63      233.13      3.30 o 
   2  -7  12        7.15        8.09      0.84 o 
   3  -7  12      318.27      311.43      4.18 o 
   4  -7  12        8.93        8.68      1.02 o 
   5  -7  12      108.55      121.01      2.87 o 
   6  -7  12       30.60       28.14      1.69 o 
   7  -7  12        1.91        1.07      1.73 o 
  -7  -6  12        3.02        3.25      1.12 o 
  -6  -6  12       90.42       92.83      2.98 o 
  -5  -6  12      176.21      178.90      3.32 o 
  -4  -6  12       58.47       61.88      1.87 o 
  -3  -6  12        0.00        0.24      0.57 o 
  -2  -6  12       37.87       36.83      1.31 o 
  -1  -6  12       35.20       28.18      1.36 o 
   0  -6  12      207.16      209.48      3.37 o 
   1  -6  12      395.62      388.75      5.05 o 
   2  -6  12       13.59       13.00      0.98 o 
   3  -6  12      215.83      216.64      3.35 o 
   4  -6  12      430.43      439.12      6.00 o 
   5  -6  12       25.30       23.51      1.38 o 
   6  -6  12       47.97       44.78      2.72 o 
   7  -6  12       13.91        8.96      2.34 o 
  -8  -5  12       13.16       17.42      1.82 o 
  -7  -5  12        9.09        8.00      1.35 o 
  -6  -5  12      135.94      138.27      4.18 o 
  -5  -5  12       45.34       45.62      1.77 o 
  -4  -5  12        0.25       -0.59      0.58 o 
  -3  -5  12       12.44       10.89      0.97 o 
  -2  -5  12       12.98       11.93      0.90 o 
  -1  -5  12      196.98      195.07      3.29 o 
   0  -5  12      190.88      181.31      3.45 o 
   1  -5  12      171.92      177.56      3.07 o 
   2  -5  12      136.63      149.38      2.61 o 
   3  -5  12       25.94       21.53      1.26 o 
   4  -5  12      297.93      282.27      4.99 o 
   5  -5  12        4.81        7.63      1.44 o 
   6  -5  12       11.73        6.30      2.07 o 
   7  -5  12        5.03        4.26      2.19 o 
  -8  -4  12       15.28        5.71      3.15 o 
  -7  -4  12        0.72       -0.38      0.93 o 
  -6  -4  12        0.13        0.00      0.87 o 
  -5  -4  12       10.13        9.06      1.25 o 
  -4  -4  12       81.78       78.97      2.50 o 
  -3  -4  12      244.15      224.21      3.69 o 
  -2  -4  12       51.85       52.17      1.56 o 
  -1  -4  12        3.13        2.52      0.67 o 
   0  -4  12       55.37       60.43      1.78 o 
   1  -4  12      354.33      350.69      4.72 o 
   2  -4  12        2.07        2.16      0.62 o 
   3  -4  12       14.60       16.35      1.08 o 
   4  -4  12       19.23       19.74      1.21 o 
   5  -4  12        0.10       -0.73      1.46 o 
   6  -4  12        5.94        3.94      2.04 o 
   7  -4  12        9.39        8.10      2.09 o 
  -8  -3  12        0.85       -0.46      1.17 o 
  -7  -3  12        1.00        0.92      1.81 o 
  -6  -3  12        0.27        0.15      0.89 o 
  -5  -3  12      124.74      129.29      3.45 o 
  -4  -3  12        2.60        1.42      0.66 o 
  -3  -3  12        1.73        1.66      0.62 o 
  -2  -3  12      196.35      196.52      2.93 o 
  -1  -3  12       59.96       56.41      1.71 o 
   0  -3  12       25.53       21.15      1.22 o 
   1  -3  12      175.72      173.82      3.06 o 
   2  -3  12      239.39      230.47      3.65 o 
   3  -3  12       27.15       24.53      1.19 o 
   4  -3  12       14.80       15.93      1.38 o 
   5  -3  12       39.56       45.73      4.28 o 
   6  -3  12        3.80        0.99      1.01 o 
   7  -3  12        3.05        2.64      1.18 o 
  -9  -2  12       49.22       43.29      4.53 o 
  -8  -2  12       11.65       11.73      1.98 o 
  -7  -2  12        0.05       -0.98      1.15 o 
  -6  -2  12       35.89       41.16      6.18 o 
  -5  -2  12      216.61      220.86      4.62 o 
  -4  -2  12        4.94        4.72      0.84 o 
  -3  -2  12      332.22      321.14      4.01 o 
  -2  -2  12      127.85      140.70      2.19 o 
  -1  -2  12      106.64      102.10      1.99 o 
   0  -2  12       15.20       15.13      0.92 o 
   1  -2  12       27.24       30.91      1.40 o 
   2  -2  12      104.89      115.98      2.44 o 
   3  -2  12       79.05       84.90      3.20 o 
   4  -2  12        1.80        1.88      2.09 o 
   5  -2  12       22.17       17.45      1.60 o 
   6  -2  12      194.60      209.49      4.69 o 
   7  -2  12        6.90        7.18      2.34 o 
  -9  -1  12       18.25       16.92      2.46 o 
  -8  -1  12        1.84        3.43      1.17 o 
  -7  -1  12       55.51       60.23      4.52 o 
  -6  -1  12        0.08       -1.13      0.76 o 
  -5  -1  12       23.99       26.52      1.78 o 
  -4  -1  12      195.16      193.46      3.98 o 
  -3  -1  12       86.67       80.10      2.38 o 
  -2  -1  12       90.61       84.17      2.01 o 
  -1  -1  12        0.98        0.34      0.55 o 
   0  -1  12      496.84      470.08      5.60 o 
   1  -1  12       95.43       92.94      2.13 o 
   2  -1  12        0.17        0.37      1.15 o 
   3  -1  12       14.65       12.36      1.57 o 
   4  -1  12      226.22      247.88      5.82 o 
   5  -1  12       12.06        8.79      2.14 o 
   6  -1  12       43.46       43.78      3.81 o 
   7  -1  12        2.43       -0.45      1.73 o 
  -9   0  12      155.87      163.95      7.13 o 
  -8   0  12        3.91        6.99      1.35 o 
  -7   0  12        0.65       -0.66      0.89 o 
  -6   0  12      155.74      161.33      6.73 o 
  -5   0  12       85.99       89.04      2.83 o 
  -4   0  12        6.21        7.79      2.31 o 
  -3   0  12       15.14        9.12      1.05 o 
  -2   0  12        2.96        0.53      0.69 o 
  -1   0  12       26.58       26.70      1.53 o 
   0   0  12      437.98      420.03      6.36 o 
   1   0  12      318.21      316.55      6.20 o 
   2   0  12      405.59      422.95      7.72 o 
   3   0  12       68.85       81.22      4.09 o 
   4   0  12       59.69       64.93      3.96 o 
   5   0  12        8.02        5.26      1.73 o 
   6   0  12       19.33       21.19      2.79 o 
   7   0  12        2.13        2.09      1.76 o 
  -9   1  12       86.60       97.15      6.53 o 
  -8   1  12       11.31        8.15      1.78 o 
  -7   1  12       65.42       65.03      3.24 o 
  -6   1  12       35.66       30.92      2.39 o 
  -5   1  12        1.93        3.32      0.91 o 
  -4   1  12       62.57       61.15      2.24 o 
  -3   1  12      205.96      195.31      5.84 o 
  -2   1  12      196.32      186.14      3.21 o 
  -1   1  12       29.16       23.90      1.29 o 
   0   1  12      166.00      155.51      4.66 o 
   1   1  12      595.31      587.41      9.59 o 
   2   1  12       10.42       13.80      1.80 o 
   3   1  12       67.20       64.79      5.93 o 
   4   1  12       54.32       61.52      2.79 o 
   5   1  12        6.54        5.56      1.29 o 
   6   1  12        4.24        2.56      1.24 o 
   7   1  12       14.90       10.66      1.74 o 
  -9   2  12       25.36       32.23      3.70 o 
  -8   2  12       10.34       11.46      1.87 o 
  -7   2  12        2.94        1.80      1.19 o 
  -6   2  12        0.03       -0.56      1.84 o 
  -5   2  12        0.09        0.19      0.76 o 
  -4   2  12       44.82       46.16      3.17 o 
  -3   2  12       61.36       62.84      2.16 o 
  -2   2  12       93.01       88.92      3.43 o 
  -1   2  12       78.23       90.27      3.01 o 
   0   2  12        0.36        0.28      1.78 o 
   1   2  12       53.40       57.38      5.48 o 
   2   2  12       21.30       16.99      1.59 o 
   3   2  12        0.02       -1.36      0.68 o 
   4   2  12        0.88        1.98      1.00 o 
   5   2  12        4.58        3.02      1.14 o 
   6   2  12        1.17        1.38      2.15 o 
   7   2  12       31.75       33.27      4.83 o 
  -8   3  12       23.71       21.47      2.53 o 
  -7   3  12        0.02        0.45      0.95 o 
  -6   3  12       33.22       30.00      1.97 o 
  -5   3  12       71.95       75.01      2.57 o 
  -4   3  12        0.97        1.45      1.08 o 
  -3   3  12      421.28      404.50      6.15 o 
  -2   3  12       82.39       80.37      2.31 o 
  -1   3  12      233.37      209.56      3.75 o 
   0   3  12        1.60       -0.18      1.05 o 
   1   3  12      179.67      176.63      4.28 o 
   2   3  12       11.35        8.66      1.00 o 
   3   3  12        0.10       -0.43      1.11 o 
   4   3  12        4.15        3.98      1.24 o 
   5   3  12       25.74       30.76      3.90 o 
   6   3  12       45.39       45.15      2.50 o 
  -8   4  12        0.93        0.22      1.05 o 
  -7   4  12       36.92       38.39      2.21 o 
  -6   4  12      249.83      272.31      8.94 o 
  -5   4  12       14.47       13.34      1.32 o 
  -4   4  12       13.31       13.64      1.28 o 
  -3   4  12        6.92        6.45      1.30 o 
  -2   4  12      198.69      215.28      3.44 o 
  -1   4  12        0.32       -0.17      0.70 o 
   0   4  12        8.00        9.78      0.89 o 
   1   4  12       14.42       14.17      1.02 o 
   2   4  12       54.26       52.08      2.04 o 
   3   4  12       65.85       67.53      2.13 o 
   4   4  12        5.25        8.84      1.21 o 
   5   4  12      294.53      316.48     10.94 o 
   6   4  12        0.01        1.66      2.06 o 
  -8   5  12      138.12      149.57      4.54 o 
  -7   5  12        6.32        6.45      1.67 o 
  -6   5  12       42.34       40.19      2.13 o 
  -5   5  12      163.63      160.38      3.65 o 
  -4   5  12        1.20       -0.14      0.71 o 
  -3   5  12       15.72       12.55      1.02 o 
  -2   5  12      131.83      121.62      2.67 o 
  -1   5  12        5.27        4.49      0.73 o 
   0   5  12       34.61       35.90      1.41 o 
   1   5  12        6.13        5.49      0.74 o 
   2   5  12      176.12      177.03      2.85 o 
   3   5  12      240.16      237.00      4.66 o 
   4   5  12        0.10        0.15      1.55 o 
   5   5  12        0.01        1.52      1.69 o 
   6   5  12        1.98        0.01      1.72 o 
  -7   6  12        0.09       -1.36      1.00 o 
  -6   6  12      119.84      120.28      3.16 o 
  -5   6  12      113.05      111.48      2.61 o 
  -4   6  12        0.36        0.56      0.66 o 
  -3   6  12        7.50        7.00      1.60 o 
  -2   6  12        0.98        1.14      0.85 o 
  -1   6  12       83.39       77.47      3.87 o 
   0   6  12        0.21       -1.12      0.71 o 
   1   6  12      109.60      112.13      4.02 o 
   2   6  12       15.30       11.63      1.35 o 
   3   6  12        0.05        0.27      0.89 o 
   4   6  12        0.65        0.79      0.98 o 
   5   6  12       23.80       19.73      3.32 o 
  -7   7  12       23.30       20.76      3.39 o 
  -6   7  12        0.37       -1.68      1.57 o 
  -5   7  12       32.40       32.13      2.07 o 
  -4   7  12        0.34        0.87      0.88 o 
  -3   7  12        0.69        0.47      1.02 o 
  -2   7  12       25.59       27.13      1.96 o 
  -1   7  12       13.50       11.87      1.26 o 
   0   7  12       20.65       24.75      3.50 o 
   1   7  12       30.74       33.70      1.91 o 
   2   7  12        0.88        1.07      1.13 o 
   3   7  12        0.95       -0.74      0.86 o 
   4   7  12        8.90        4.45      1.20 o 
  -6   8  12        5.96        9.32      1.72 o 
  -5   8  12      114.42      117.57      3.91 o 
  -4   8  12      136.73      152.64      3.72 o 
  -3   8  12        8.86        9.72      1.90 o 
  -2   8  12        1.83        1.78      0.91 o 
  -1   8  12       95.05      106.36      2.98 o 
   0   8  12        2.49        3.46      1.07 o 
   1   8  12       99.79       98.00      4.30 o 
   2   8  12       12.00       11.20      1.31 o 
   3   8  12        0.39        1.39      0.99 o 
  -5   9  12        0.01        0.39      0.98 o 
  -4   9  12       22.79       26.41      1.86 o 
  -3   9  12        0.13        0.82      0.89 o 
  -2   9  12       98.51       97.17      3.00 o 
  -1   9  12       49.14       51.91      2.18 o 
   0   9  12        0.32        0.56      0.84 o 
   1   9  12        0.13        0.72      0.86 o 
   2   9  12        3.68        3.49      1.03 o 
  -4  10  12        5.06        3.69      1.11 o 
  -3  10  12       18.02       19.90      1.59 o 
  -2  10  12        9.06        8.95      1.21 o 
  -1  10  12       10.92       17.26      1.39 o 
   0  10  12        4.02        2.73      0.93 o 
   1  10  12        1.91        2.54      1.33 o 
  -1 -12  13       20.50       20.82      1.92 o 
   0 -12  13       35.70       38.13      2.00 o 
   1 -12  13       11.95       11.45      1.34 o 
  -3 -11  13      123.52      120.96      4.66 o 
  -2 -11  13        7.72        6.59      0.98 o 
  -1 -11  13       48.39       51.50      2.19 o 
   0 -11  13       48.30       55.23      2.27 o 
   1 -11  13        3.33        0.84      0.92 o 
   2 -11  13       71.35       77.08      2.60 o 
   3 -11  13       49.72       50.43      2.21 o 
  -4 -10  13        1.94        2.44      0.98 o 
  -3 -10  13      131.49      133.90      3.45 o 
  -2 -10  13       38.99       40.70      1.69 o 
  -1 -10  13        4.81        6.07      1.36 o 
   0 -10  13      102.82      105.78      2.98 o 
   1 -10  13       23.16       18.41      1.66 o 
   2 -10  13       90.79       98.02      2.69 o 
   3 -10  13        0.03        0.13      0.84 o 
   4 -10  13       63.08       68.46      2.51 o 
  -5  -9  13       89.13       84.10      2.89 o 
  -4  -9  13        0.13       -0.70      0.81 o 
  -3  -9  13        1.13        2.08      0.90 o 
  -2  -9  13       18.82       16.55      1.23 o 
  -1  -9  13       43.62       42.27      1.99 o 
   0  -9  13       26.97       24.58      2.15 o 
   1  -9  13       90.28       97.99      2.87 o 
   2  -9  13       11.02        8.85      1.13 o 
   3  -9  13        3.58        1.29      0.66 o 
   4  -9  13       13.15       10.07      1.26 o 
   5  -9  13      101.90      121.50      3.51 o 
  -6  -8  13        0.64        0.86      1.46 o 
  -5  -8  13      169.49      172.74      4.10 o 
  -4  -8  13       28.60       32.00      2.97 o 
  -3  -8  13      100.66      100.86      2.11 o 
  -2  -8  13       46.05       41.65      1.54 o 
  -1  -8  13       78.91       75.43      1.88 o 
   0  -8  13       99.90       96.76      2.18 o 
   1  -8  13        3.79        3.51      0.74 o 
   2  -8  13        0.26       -0.51      0.58 o 
   3  -8  13       96.01       95.86      2.23 o 
   4  -8  13       36.22       36.67      1.64 o 
   5  -8  13      111.73      124.10      2.77 o 
   6  -8  13       13.11       11.98      1.18 o 
  -7  -7  13       32.75       35.69      2.19 o 
  -6  -7  13        4.78        7.77      1.26 o 
  -5  -7  13       19.71       18.63      1.64 o 
  -4  -7  13       17.11       12.68      1.08 o 
  -3  -7  13        9.58       11.04      1.00 o 
  -2  -7  13       41.05       35.86      2.05 o 
  -1  -7  13       59.34       59.77      2.45 o 
   0  -7  13        5.45        3.12      0.75 o 
   1  -7  13      359.36      366.46      8.09 o 
   2  -7  13       81.99       88.29      2.10 o 
   3  -7  13       47.82       46.67      1.82 o 
   4  -7  13      101.19       94.03      2.33 o 
   5  -7  13       33.92       36.61      1.75 o 
   6  -7  13        0.92       -0.56      1.09 o 
  -7  -6  13       50.98       55.05      2.61 o 
  -6  -6  13        1.50        2.26      1.03 o 
  -5  -6  13       14.95       16.55      1.31 o 
  -4  -6  13        9.61       11.99      1.10 o 
  -3  -6  13       66.27       64.38      1.95 o 
  -2  -6  13        9.87       11.07      0.91 o 
  -1  -6  13      480.50      476.99      5.99 o 
   0  -6  13      208.94      204.39      3.44 o 
   1  -6  13        7.42        6.43      0.85 o 
   2  -6  13        4.72        3.64      0.76 o 
   3  -6  13       33.62       37.60      1.63 o 
   4  -6  13        0.48       -0.11      0.97 o 
   5  -6  13       11.19       14.43      1.48 o 
   6  -6  13        0.11        0.15      1.59 o 
  -7  -5  13        2.48        1.58      1.07 o 
  -6  -5  13       31.65       31.34      2.38 o 
  -5  -5  13       17.39       18.46      1.72 o 
  -4  -5  13       19.97       26.71      2.01 o 
  -3  -5  13        3.51        2.40      0.74 o 
  -2  -5  13       69.84       67.48      1.75 o 
  -1  -5  13        0.04       -0.17      0.60 o 
   0  -5  13      224.23      222.50      3.63 o 
   1  -5  13        9.76        8.00      0.97 o 
   2  -5  13       57.20       52.86      1.84 o 
   3  -5  13       15.84       15.30      1.14 o 
   4  -5  13      270.63      256.05      3.89 o 
   5  -5  13       27.33       25.01      2.09 o 
   6  -5  13        8.41        9.81      2.49 o 
   7  -5  13       38.42       37.24      4.23 o 
  -8  -4  13        0.15       -0.16      1.42 o 
  -7  -4  13        0.30       -0.06      1.16 o 
  -6  -4  13       42.86       38.67      2.91 o 
  -5  -4  13        8.64        9.43      1.77 o 
  -4  -4  13      141.24      147.74      3.04 o 
  -3  -4  13       79.60       77.19      2.10 o 
  -2  -4  13        0.37        0.14      0.53 o 
  -1  -4  13       97.24       96.36      2.30 o 
   0  -4  13        3.24        1.00      1.02 o 
   1  -4  13        0.08        0.81      0.81 o 
   2  -4  13      166.85      169.98      3.20 o 
   3  -4  13        3.15        2.35      0.72 o 
   4  -4  13      141.48      145.05      5.64 o 
   5  -4  13      186.13      196.12      7.64 o 
   6  -4  13       49.00       47.75      3.04 o 
   7  -4  13        8.09        8.60      1.86 o 
  -8  -3  13       56.07       67.37      4.23 o 
  -7  -3  13        1.94        1.93      1.42 o 
  -6  -3  13        3.33        0.73      1.23 o 
  -5  -3  13      121.11      128.16      3.53 o 
  -4  -3  13      158.60      171.57      3.29 o 
  -3  -3  13       71.01       65.82      1.97 o 
  -2  -3  13       17.47       17.26      1.28 o 
  -1  -3  13       78.47       73.11      3.15 o 
   0  -3  13      215.16      216.42      3.56 o 
   1  -3  13      222.30      223.57      3.68 o 
   2  -3  13       87.29       89.37      2.26 o 
   3  -3  13       36.01       36.86      1.91 o 
   4  -3  13       16.51       18.58      1.92 o 
   5  -3  13      190.79      196.98      5.44 o 
   6  -3  13       63.94       72.74      8.17 o 
   7  -3  13        4.82        3.50      3.15 o 
  -8  -2  13       31.86       31.20      4.70 o 
  -7  -2  13       71.55       63.57      5.53 o 
  -6  -2  13      137.47      144.58      4.76 o 
  -5  -2  13        0.29       -0.76      1.03 o 
  -4  -2  13       54.32       57.48      1.86 o 
  -3  -2  13       20.84       14.99      1.06 o 
  -2  -2  13      239.77      243.13      3.40 o 
  -1  -2  13       62.27       67.34      1.56 o 
   0  -2  13       24.09       21.34      1.11 o 
   1  -2  13       94.77       90.75      2.21 o 
   2  -2  13      458.85      465.01      9.99 o 
   3  -2  13       43.18       49.87      3.22 o 
   4  -2  13       50.96       49.64      5.63 o 
   5  -2  13       54.34       57.31      3.09 o 
   6  -2  13        2.31        1.89      1.45 o 
   7  -2  13        0.28        0.48      1.91 o 
  -8  -1  13       37.34       30.52      2.34 o 
  -7  -1  13        0.44        1.27      1.02 o 
  -6  -1  13       10.29       11.44      1.76 o 
  -5  -1  13        6.17        3.83      1.06 o 
  -4  -1  13        0.69       -0.44      0.73 o 
  -3  -1  13       66.86       61.88      2.26 o 
  -2  -1  13       40.57       39.88      1.57 o 
  -1  -1  13       86.88       86.93      2.12 o 
   0  -1  13      189.88      183.07      3.71 o 
   1  -1  13       14.83       15.69      1.63 o 
   2  -1  13       49.84       54.96      2.72 o 
   3  -1  13       72.59       73.50      3.13 o 
   4  -1  13       22.55       26.44      2.22 o 
   5  -1  13        2.05       -1.19      1.47 o 
   6  -1  13        0.11       -1.88      1.56 o 
   7  -1  13        6.86        5.98      2.23 o 
  -8   0  13       63.01       65.03      3.63 o 
  -7   0  13       24.21       28.65      2.12 o 
  -6   0  13       11.74       11.45      1.49 o 
  -5   0  13       17.42       15.27      2.21 o 
  -4   0  13      101.49      103.39      2.97 o 
  -3   0  13       55.75       51.67      2.76 o 
  -2   0  13      248.21      244.06      4.53 o 
  -1   0  13      123.89      126.24      4.22 o 
   0   0  13        3.02        5.15      1.11 o 
   1   0  13       71.31       71.85      2.91 o 
   2   0  13        2.41       -0.41      1.19 o 
   3   0  13       43.52       41.73      3.23 o 
   4   0  13        1.65        2.06      1.47 o 
   5   0  13       11.47       12.48      2.33 o 
   6   0  13       19.85       25.52      3.05 o 
   7   0  13       23.96       23.15      3.04 o 
  -8   1  13        5.45        4.84      1.66 o 
  -7   1  13       17.63       17.74      2.67 o 
  -6   1  13      100.66      108.28      3.99 o 
  -5   1  13        1.51        0.60      1.05 o 
  -4   1  13        5.38        4.65      2.05 o 
  -3   1  13      149.37      141.87      4.02 o 
  -2   1  13      130.05      132.26      3.76 o 
  -1   1  13       29.18       22.43      1.83 o 
   0   1  13        0.50        1.93      0.96 o 
   1   1  13      166.21      164.63      4.36 o 
   2   1  13      334.85      321.93      6.57 o 
   3   1  13       30.02       24.94      2.04 o 
   4   1  13        1.21        1.34      1.04 o 
   5   1  13        0.73       -0.44      0.99 o 
   6   1  13       20.32       13.21      2.27 o 
  -8   2  13        1.18        0.19      1.58 o 
  -7   2  13        9.37        7.65      1.75 o 
  -6   2  13       96.60       97.70      6.23 o 
  -5   2  13      119.49      115.82      3.91 o 
  -4   2  13      247.60      260.42      4.94 o 
  -3   2  13       16.06       14.29      1.30 o 
  -2   2  13        5.59        5.10      1.10 o 
  -1   2  13       28.25       25.05      1.95 o 
   0   2  13      123.08      123.22      3.65 o 
   1   2  13       55.31       43.03      7.25 o 
   2   2  13      159.99      152.50      4.14 o 
   3   2  13       10.59        6.85      1.27 o 
   4   2  13       81.09       83.02      4.16 o 
   5   2  13      102.11       97.58      3.54 o 
   6   2  13        6.52        3.80      1.35 o 
  -8   3  13       32.72       40.91      3.03 o 
  -7   3  13       54.72       47.67      2.95 o 
  -6   3  13      180.96      199.66      4.57 o 
  -5   3  13       84.54       79.12      2.72 o 
  -4   3  13        0.02        0.40      0.76 o 
  -3   3  13      171.61      174.82      4.56 o 
  -2   3  13        9.71        6.45      1.62 o 
  -1   3  13       31.44       29.56      2.01 o 
   0   3  13       10.81       12.54      1.41 o 
   1   3  13       42.46       40.20      4.89 o 
   2   3  13      187.54      197.25      4.73 o 
   3   3  13       49.76       48.73      2.73 o 
   4   3  13        0.20        0.24      0.98 o 
   5   3  13       49.15       53.56      2.64 o 
   6   3  13       28.53       31.51      4.20 o 
  -8   4  13       68.54       77.93      3.06 o 
  -7   4  13       63.60       65.75      2.71 o 
  -6   4  13       25.13       22.78      1.81 o 
  -5   4  13        0.05        0.48      0.86 o 
  -4   4  13        2.50        2.06      1.04 o 
  -3   4  13       40.09       35.10      2.20 o 
  -2   4  13       15.80       20.98      1.43 o 
  -1   4  13       53.72       51.42      2.12 o 
   0   4  13       58.60       62.78      2.12 o 
   1   4  13      137.86      152.05      3.21 o 
   2   4  13       28.12       32.62      2.77 o 
   3   4  13       15.44       16.98      1.55 o 
   4   4  13        1.15       -1.00      0.92 o 
   5   4  13       17.30       13.06      2.80 o 
  -7   5  13        0.57        0.63      0.95 o 
  -6   5  13        3.78        1.38      1.00 o 
  -5   5  13        1.49       -0.76      0.96 o 
  -4   5  13        0.05        0.44      0.91 o 
  -3   5  13       87.55       79.90      2.39 o 
  -2   5  13      375.62      381.28      5.65 o 
  -1   5  13      210.24      216.09      3.47 o 
   0   5  13      152.04      152.18      3.20 o 
   1   5  13        0.02       -0.59      0.57 o 
   2   5  13      158.99      166.23      4.57 o 
   3   5  13       21.21       22.04      2.59 o 
   4   5  13       24.20       22.72      3.20 o 
   5   5  13        1.03        0.57      1.86 o 
  -7   6  13        4.04        4.11      2.27 o 
  -6   6  13       37.54       43.77      4.46 o 
  -5   6  13      235.66      260.06      9.42 o 
  -4   6  13       46.89       47.15     11.88 o 
  -3   6  13       14.32       12.97      1.50 o 
  -2   6  13        0.22       -0.68      0.87 o 
  -1   6  13       96.57      102.06      2.99 o 
   0   6  13        0.00       -0.55      0.81 o 
   1   6  13        0.69       -0.25      0.83 o 
   2   6  13       10.01        8.34      1.27 o 
   3   6  13        3.13        1.08      1.18 o 
   4   6  13        7.85        7.41      1.59 o 
  -6   7  13        8.13        7.97      2.47 o 
  -5   7  13        0.46       -0.23      1.21 o 
  -4   7  13      145.94      157.87      4.62 o 
  -3   7  13       11.53       11.52      1.79 o 
  -2   7  13       84.94       88.84      2.89 o 
  -1   7  13        1.88        2.40      0.96 o 
   0   7  13        6.01        5.44      1.12 o 
   1   7  13       18.18       15.20      1.79 o 
   2   7  13        0.08       -0.56      0.86 o 
   3   7  13       10.30        7.04      1.33 o 
  -5   8  13       63.89       75.31      5.55 o 
  -4   8  13        7.07        5.89      1.22 o 
  -3   8  13       26.15       23.75      1.79 o 
  -2   8  13      109.90      112.18      3.22 o 
  -1   8  13       60.33       60.54      2.45 o 
   0   8  13        2.73        2.13      1.01 o 
   1   8  13        1.23        1.55      0.95 o 
   2   8  13       18.46       20.27      1.69 o 
  -4   9  13       13.60       10.89      1.44 o 
  -3   9  13        6.80        8.58      1.32 o 
  -2   9  13        9.35        7.33      1.25 o 
  -1   9  13       13.21       15.08      1.51 o 
   0   9  13        0.87        2.00      1.47 o 
   1   9  13       56.05       60.72      2.44 o 
  -2 -11  14       58.30       64.26      4.79 o 
  -1 -11  14       37.52       36.37      2.12 o 
   0 -11  14      108.77      103.62      4.20 o 
   1 -11  14       39.00       42.92      2.22 o 
   2 -11  14       29.01       27.96      2.82 o 
  -3 -10  14       25.16       20.86      1.68 o 
  -2 -10  14       36.13       34.84      1.79 o 
  -1 -10  14        9.15       12.70      1.41 o 
   0 -10  14        0.02        0.01      0.87 o 
   1 -10  14       24.66       21.36      1.72 o 
   2 -10  14       72.47       76.65      2.79 o 
   3 -10  14       74.25       80.13      2.66 o 
  -5  -9  14        2.33        2.41      1.19 o 
  -4  -9  14        1.92        0.54      0.93 o 
  -3  -9  14        4.71        5.07      1.08 o 
  -2  -9  14       18.50       18.15      1.35 o 
  -1  -9  14        3.62        3.76      1.00 o 
   0  -9  14        1.73        2.39      0.97 o 
   1  -9  14       30.10       31.04      3.57 o 
   2  -9  14       37.83       42.54      1.64 o 
   3  -9  14        1.80        0.57      0.68 o 
   4  -9  14        5.90        5.60      0.97 o 
  -5  -8  14       65.14       65.69      1.92 o 
  -4  -8  14        4.15        3.12      0.74 o 
  -3  -8  14        2.23        0.84      0.66 o 
  -2  -8  14      120.11      120.73      2.27 o 
  -1  -8  14       14.48       15.41      1.10 o 
   0  -8  14       11.32       12.28      1.03 o 
   1  -8  14      106.31      108.00      3.06 o 
   2  -8  14       36.17       31.01      2.58 o 
   3  -8  14        0.52       -0.33      0.66 o 
   4  -8  14        0.22       -0.68      0.74 o 
   5  -8  14        0.35       -0.02      0.80 o 
  -6  -7  14       30.32       33.71      2.11 o 
  -5  -7  14        0.74        0.67      0.79 o 
  -4  -7  14       10.76        9.07      1.04 o 
  -3  -7  14       21.75       22.05      1.54 o 
  -2  -7  14       49.73       53.16      1.66 o 
  -1  -7  14        0.21        0.14      0.67 o 
   0  -7  14      122.12      111.75      2.57 o 
   1  -7  14       25.59       24.75      1.45 o 
   2  -7  14        1.01       -0.06      0.71 o 
   3  -7  14        4.37        3.37      0.81 o 
   4  -7  14        9.94        9.86      1.04 o 
   5  -7  14       18.14       13.38      1.48 o 
  -6  -6  14       18.66       19.78      1.78 o 
  -5  -6  14       39.59       36.04      2.13 o 
  -4  -6  14      131.19      130.10      2.90 o 
  -3  -6  14       68.15       75.55      2.16 o 
  -2  -6  14       42.66       42.15      1.56 o 
  -1  -6  14       89.13       89.69      2.31 o 
   0  -6  14       18.71       18.58      1.28 o 
   1  -6  14       20.01       18.57      1.29 o 
   2  -6  14        4.72        6.06      1.12 o 
   3  -6  14       18.15       15.50      1.33 o 
   4  -6  14        2.31        2.26      0.83 o 
   5  -6  14       98.48      103.44      5.35 o 
   6  -6  14        5.28        9.09      2.34 o 
  -7  -5  14        8.12        4.88      1.61 o 
  -6  -5  14        4.93        4.11      1.20 o 
  -5  -5  14      260.96      272.05      5.46 o 
  -4  -5  14        0.01       -0.91      0.67 o 
  -3  -5  14       69.69       66.81      2.05 o 
  -2  -5  14       15.24       12.69      1.38 o 
  -1  -5  14        1.46        0.42      0.74 o 
   0  -5  14      198.65      196.89      4.02 o 
   1  -5  14       55.00       55.87      1.95 o 
   2  -5  14       29.93       28.10      1.57 o 
   3  -5  14      173.51      181.54      4.07 o 
   4  -5  14        1.37       -0.98      1.03 o 
   5  -5  14      109.62      109.08      5.73 o 
   6  -5  14       34.27       36.54      3.98 o 
  -7  -4  14      235.26      251.73      7.08 o 
  -6  -4  14       84.06       79.29      3.63 o 
  -5  -4  14       95.54      101.94      3.26 o 
  -4  -4  14       47.54       48.28      1.87 o 
  -3  -4  14        9.27       10.44      1.05 o 
  -2  -4  14       20.25       19.08      1.17 o 
  -1  -4  14        3.45        2.96      0.78 o 
   0  -4  14       55.23       58.43      1.94 o 
   1  -4  14      306.73      312.87      4.69 o 
   2  -4  14       12.75       10.74      1.18 o 
   3  -4  14        4.40        1.57      1.18 o 
   4  -4  14       64.81       67.41      4.70 o 
   5  -4  14       70.63       74.35      4.94 o 
   6  -4  14        8.96       11.48      1.88 o 
  -7  -3  14        8.67        9.76      1.94 o 
  -6  -3  14       23.77       22.18      2.36 o 
  -5  -3  14       29.13       28.27      2.48 o 
  -4  -3  14       17.87       21.68      1.45 o 
  -3  -3  14       43.60       55.54      2.19 o 
  -2  -3  14       35.15       33.98      1.50 o 
  -1  -3  14      300.54      291.57      3.97 o 
   0  -3  14        0.22        0.27      0.84 o 
   1  -3  14      129.67      122.64      5.73 o 
   2  -3  14       20.17       22.52      1.60 o 
   3  -3  14       43.44       42.02      2.63 o 
   4  -3  14        0.07        0.29      1.19 o 
   5  -3  14      179.64      183.26      5.37 o 
   6  -3  14        0.08        0.11      1.33 o 
  -8  -2  14        2.56        5.68      2.41 o 
  -7  -2  14        9.72       11.91      3.00 o 
  -6  -2  14        1.04        0.26      1.18 o 
  -5  -2  14        6.56        6.12      1.53 o 
  -4  -2  14        3.79        4.54      1.08 o 
  -3  -2  14        0.12        0.83      0.74 o 
  -2  -2  14       89.92       85.79      2.25 o 
  -1  -2  14      228.69      239.85      3.84 o 
   0  -2  14      136.34      134.82      2.77 o 
   1  -2  14      175.90      179.59      4.73 o 
   2  -2  14       19.65       23.20      2.06 o 
   3  -2  14      184.77      199.21      5.30 o 
   4  -2  14        1.18        1.60      1.29 o 
   5  -2  14       49.54       52.09      3.20 o 
   6  -2  14        8.32       11.06      2.58 o 
  -8  -1  14       10.26       13.64      2.12 o 
  -7  -1  14       73.68       84.35      3.21 o 
  -6  -1  14        2.36        1.84      1.14 o 
  -5  -1  14       21.60       18.75      1.67 o 
  -4  -1  14      136.54      153.89      4.98 o 
  -3  -1  14       45.33       56.78      2.29 o 
  -2  -1  14        3.90        3.35      0.94 o 
  -1  -1  14       44.75       42.99      1.96 o 
   0  -1  14        9.21        7.82      1.57 o 
   1  -1  14       45.41       50.79      2.78 o 
   2  -1  14      331.63      336.31      8.68 o 
   3  -1  14        1.64        0.88      1.76 o 
   4  -1  14       22.65       20.35      2.81 o 
   5  -1  14       28.33       28.46      3.42 o 
   6  -1  14        7.58        6.25      2.16 o 
  -8   0  14        0.24       -0.36      1.97 o 
  -7   0  14       51.39       60.65      2.79 o 
  -6   0  14       46.80       46.84      2.80 o 
  -5   0  14      268.49      288.54      5.55 o 
  -4   0  14       46.67       51.88      2.35 o 
  -3   0  14       46.53       50.62      2.18 o 
  -2   0  14      166.11      169.84      3.70 o 
  -1   0  14       39.97       37.52      2.28 o 
   0   0  14        2.17        3.88      1.12 o 
   1   0  14        8.34        3.68      1.70 o 
   2   0  14       33.87       32.36      3.10 o 
   3   0  14      209.07      210.09      7.22 o 
   4   0  14       90.10       94.60      4.92 o 
   5   0  14        0.15        1.64      1.78 o 
   6   0  14       31.45       30.80      3.40 o 
  -8   1  14        1.14        0.39      1.48 o 
  -7   1  14        2.15        0.01      1.22 o 
  -6   1  14        4.63        5.45      2.45 o 
  -5   1  14        0.23       -0.32      1.44 o 
  -4   1  14       24.96       23.20      2.05 o 
  -3   1  14        8.53        7.24      1.34 o 
  -2   1  14        2.51        1.03      1.21 o 
  -1   1  14        0.01       -0.07      1.09 o 
   0   1  14        0.28        0.43      1.26 o 
   1   1  14        0.35       -0.09      1.10 o 
   2   1  14       11.41        9.93      1.93 o 
   3   1  14       10.44        8.72      1.95 o 
   4   1  14      120.17      125.61      5.38 o 
   5   1  14       35.36       32.70      3.21 o 
   6   1  14       10.34       11.19      2.28 o 
  -7   2  14       26.02       29.22      2.65 o 
  -6   2  14       15.39       20.23      4.89 o 
  -5   2  14       25.74       28.12      2.36 o 
  -4   2  14        3.00        1.91      1.07 o 
  -3   2  14        1.73        1.22      0.96 o 
  -2   2  14       53.26       52.72      2.84 o 
  -1   2  14      174.08      171.51      4.59 o 
   0   2  14      180.76      184.10      5.48 o 
   1   2  14        0.96        1.49      0.94 o 
   2   2  14       13.05        8.53      1.40 o 
   3   2  14       22.00       26.48      2.14 o 
   4   2  14       29.30       30.59      3.75 o 
   5   2  14        2.80        0.97      1.35 o 
  -7   3  14        0.31        0.94      1.30 o 
  -6   3  14       21.34       24.76      2.87 o 
  -5   3  14       17.75       16.80      1.68 o 
  -4   3  14        1.12        1.24      1.02 o 
  -3   3  14        6.38        6.26      1.27 o 
  -2   3  14      183.21      183.88      4.75 o 
  -1   3  14       94.39      106.35      4.91 o 
   0   3  14       36.18       31.34      3.24 o 
   1   3  14       23.84       25.36      3.31 o 
   2   3  14      164.96      159.06      4.33 o 
   3   3  14       42.66       50.47      2.59 o 
   4   3  14       35.11       48.02      2.93 o 
   5   3  14        8.59        9.51      1.52 o 
  -7   4  14        0.31       -1.15      1.01 o 
  -6   4  14        0.21        1.21      1.01 o 
  -5   4  14        4.03        1.43      1.11 o 
  -4   4  14       35.85       37.41      2.42 o 
  -3   4  14       50.36       54.26      4.05 o 
  -2   4  14        6.93        9.64      1.45 o 
  -1   4  14       38.31       34.25      2.20 o 
   0   4  14        1.84        1.99      1.00 o 
   1   4  14        0.69       -1.22      0.83 o 
   2   4  14        0.56       -0.36      1.00 o 
   3   4  14       14.25       15.05      2.17 o 
   4   4  14        9.75       10.97      1.40 o 
   5   4  14        0.28       -0.82      1.83 o 
  -6   5  14        0.10       -1.16      1.07 o 
  -5   5  14      106.22      111.92      3.72 o 
  -4   5  14      122.51      121.13      3.72 o 
  -3   5  14       18.00       17.02      1.68 o 
  -2   5  14      235.73      225.92      5.00 o 
  -1   5  14        0.28        0.28      0.77 o 
   0   5  14        3.66        3.77      0.87 o 
   1   5  14        0.00       -1.46      0.73 o 
   2   5  14       40.91       37.48      3.98 o 
   3   5  14       80.91       83.98      5.21 o 
   4   5  14       16.24       10.09      2.60 o 
  -6   6  14        7.32        4.77      2.37 o 
  -5   6  14       51.32       56.81      4.64 o 
  -4   6  14       75.49       80.71      5.22 o 
  -3   6  14        2.85        1.56      1.24 o 
  -2   6  14       10.28        8.22      1.54 o 
  -1   6  14       25.35       27.97      2.27 o 
   0   6  14        7.77        6.79      1.48 o 
   1   6  14        5.15        5.34      1.41 o 
   2   6  14       33.86       33.13      3.96 o 
   3   6  14       24.40       23.40      3.09 o 
  -5   7  14       24.79       31.84      3.93 o 
  -4   7  14        0.23       -1.18      1.58 o 
  -3   7  14        7.99        5.90      1.47 o 
  -2   7  14       12.26       10.46      1.43 o 
  -1   7  14      181.49      186.53      4.21 o 
   0   7  14       11.98       12.62      1.47 o 
   1   7  14       31.60       32.93      2.07 o 
   2   7  14        8.32        6.37      1.56 o 
  -4   8  14        7.23        6.55      1.66 o 
  -3   8  14        3.30        1.99      1.07 o 
  -2   8  14        1.47       -0.97      0.98 o 
  -1   8  14       10.90       15.92      1.70 o 
   0   8  14       78.76       82.56      4.98 o 
   1   8  14       12.48       12.95      1.51 o 
  -2 -10  15       47.19       48.24      2.08 o 
  -1 -10  15        3.63        3.84      1.40 o 
   0 -10  15      135.82      128.67      4.83 o 
   1 -10  15       96.05      102.52      3.28 o 
   2 -10  15        0.58        0.11      1.09 o 
  -4  -9  15       67.95       75.87      4.88 o 
  -3  -9  15        2.21        0.65      0.93 o 
  -2  -9  15        0.38       -0.50      0.77 o 
  -1  -9  15        2.49        1.92      0.98 o 
   0  -9  15        2.90        2.36      1.08 o 
   1  -9  15        0.06        0.66      1.00 o 
   2  -9  15      148.54      157.17      4.10 o 
   3  -9  15        1.75        1.21      0.80 o 
  -4  -8  15        4.24        3.98      0.84 o 
  -3  -8  15        5.00        4.77      0.85 o 
  -2  -8  15       91.05       96.55      2.15 o 
  -1  -8  15      115.50      115.79      2.61 o 
   0  -8  15       10.16        7.66      1.21 o 
   1  -8  15       17.48       14.09      1.21 o 
   2  -8  15        2.56        3.64      0.88 o 
   3  -8  15        5.86        6.54      1.01 o 
   4  -8  15       28.75       27.89      1.56 o 
  -5  -7  15        2.57        1.72      0.88 o 
  -4  -7  15      140.81      142.72      3.10 o 
  -3  -7  15       43.41       38.94      2.26 o 
  -2  -7  15       71.98       70.11      1.95 o 
  -1  -7  15       27.41       25.88      1.48 o 
   0  -7  15       17.52       14.46      1.21 o 
   1  -7  15        4.46        3.68      0.89 o 
   2  -7  15      131.80      143.66      3.13 o 
   3  -7  15       41.13       46.72      2.29 o 
   4  -7  15        1.03        0.59      1.00 o 
  -6  -6  15      165.92      181.28      5.53 o 
  -5  -6  15       30.87       27.24      1.69 o 
  -4  -6  15        5.29        5.81      1.02 o 
  -3  -6  15        5.36        4.68      1.71 o 
  -2  -6  15       17.30       15.31      1.14 o 
  -1  -6  15       88.71       89.81      2.51 o 
   0  -6  15      114.34      115.34      2.75 o 
   1  -6  15       32.35       31.73      1.71 o 
   2  -6  15       28.23       23.78      1.52 o 
   3  -6  15       82.23       82.85      2.83 o 
   4  -6  15       12.52       12.40      1.73 o 
   5  -6  15        2.45        4.31      2.00 o 
  -6  -5  15        0.15       -0.02      1.09 o 
  -5  -5  15        5.01        5.83      1.34 o 
  -4  -5  15        3.28        1.39      0.84 o 
  -3  -5  15        1.56        1.03      0.74 o 
  -2  -5  15        5.10        4.40      0.80 o 
  -1  -5  15        3.71        3.51      0.86 o 
   0  -5  15        4.52        3.76      0.90 o 
   1  -5  15      180.93      183.72      3.55 o 
   2  -5  15       18.41       17.65      1.58 o 
   3  -5  15       17.02       16.77      1.82 o 
   4  -5  15        0.38        0.19      1.68 o 
   5  -5  15        2.32        2.90      1.92 o 
  -6  -4  15        2.48        1.20      1.42 o 
  -5  -4  15       24.12       27.97      2.56 o 
  -4  -4  15       27.05       25.72      1.63 o 
  -3  -4  15        5.22        3.95      0.90 o 
  -2  -4  15       70.46       68.74      1.94 o 
  -1  -4  15       90.90       92.12      2.21 o 
   0  -4  15      174.25      174.65      3.39 o 
   1  -4  15      125.78      128.55      2.92 o 
   2  -4  15        0.31        0.70      1.09 o 
   3  -4  15       22.73       18.33      2.92 o 
   4  -4  15       15.20       14.70      2.81 o 
   5  -4  15        0.20        0.92      1.89 o 
  -7  -3  15       47.15       52.78      4.93 o 
  -6  -3  15        3.89        3.24      1.59 o 
  -5  -3  15        2.48        1.66      1.33 o 
  -4  -3  15      134.04      145.85      3.69 o 
  -3  -3  15       12.09        6.92      1.13 o 
  -2  -3  15        6.71        5.78      1.11 o 
  -1  -3  15       13.57       13.61      1.38 o 
   0  -3  15        9.10        7.31      1.17 o 
   1  -3  15      305.19      303.99      9.40 o 
   2  -3  15        0.58        1.37      1.15 o 
   3  -3  15        4.55        5.01      1.41 o 
   4  -3  15       36.50       33.02      2.69 o 
   5  -3  15       12.23       11.12      3.28 o 
  -7  -2  15       45.67       51.32      5.05 o 
  -6  -2  15      128.82      143.80      5.06 o 
  -5  -2  15        2.38        1.22      1.28 o 
  -4  -2  15       17.85       15.74      1.60 o 
  -3  -2  15      383.68      415.36      6.82 o 
  -2  -2  15       14.97       16.89      1.53 o 
  -1  -2  15      200.74      206.87      4.34 o 
   0  -2  15        4.80        3.67      1.75 o 
   1  -2  15       33.67       39.28      2.56 o 
   2  -2  15       92.46      102.94      3.88 o 
   3  -2  15        2.87        0.45      1.13 o 
   4  -2  15       11.36        8.58      3.17 o 
   5  -2  15       46.59       50.12      3.20 o 
  -7  -1  15        8.81        7.94      1.55 o 
  -6  -1  15       14.19       15.29      1.73 o 
  -5  -1  15       19.77       19.74      1.76 o 
  -4  -1  15        3.96        4.62      1.52 o 
  -3  -1  15        3.03        5.14      1.44 o 
  -2  -1  15       16.48       14.00      1.42 o 
  -1  -1  15        0.80        1.13      1.05 o 
   0  -1  15       80.93       79.64      3.31 o 
   1  -1  15       33.66       29.84      3.78 o 
   2  -1  15       56.50       51.59      6.51 o 
   3  -1  15       57.43       67.45      3.26 o 
   4  -1  15      108.13      105.84      5.51 o 
   5  -1  15        0.03        0.09      1.69 o 
  -7   0  15       23.73       21.41      2.05 o 
  -6   0  15       13.19       11.20      1.56 o 
  -5   0  15       42.45       51.53      3.81 o 
  -4   0  15        1.23        1.72      0.99 o 
  -3   0  15        3.15        4.07      1.04 o 
  -2   0  15       16.84       15.10      1.99 o 
  -1   0  15       95.56       95.51      3.49 o 
   0   0  15        9.59        7.80      1.82 o 
   1   0  15       29.18       26.36      2.95 o 
   2   0  15       34.13       34.61      3.32 o 
   3   0  15       37.58       43.69      3.67 o 
   4   0  15       82.33       77.31      4.61 o 
   5   0  15       25.67       27.84      3.23 o 
  -7   1  15        5.22        3.53      1.56 o 
  -6   1  15      127.17      154.19      5.07 o 
  -5   1  15       73.83       80.30      3.68 o 
  -4   1  15       56.46       66.75      3.44 o 
  -3   1  15       29.40       34.65      3.35 o 
  -2   1  15        0.67        0.45      1.22 o 
  -1   1  15       12.65       12.91      2.19 o 
   0   1  15       86.00       85.96      4.44 o 
   1   1  15       16.50       19.45      2.49 o 
   2   1  15       80.12       78.74      4.30 o 
   3   1  15       17.89       14.33      2.41 o 
   4   1  15        6.83        8.54      2.01 o 
   5   1  15        2.42        0.64      1.54 o 
  -7   2  15       11.18        9.96      1.87 o 
  -6   2  15      168.46      198.69      5.73 o 
  -5   2  15        3.54        3.16      1.90 o 
  -4   2  15       30.81       31.85      3.33 o 
  -3   2  15       23.34       22.24      2.74 o 
  -2   2  15       18.02       17.22      1.85 o 
  -1   2  15       59.08       66.46      2.93 o 
   0   2  15        1.13        1.01      1.00 o 
   1   2  15        0.47        0.17      0.90 o 
   2   2  15       56.22       53.03      2.78 o 
   3   2  15        0.35       -0.11      1.00 o 
   4   2  15       23.65       24.11      2.17 o 
   5   2  15       19.51       22.07      2.16 o 
  -6   3  15        0.07       -0.80      1.18 o 
  -5   3  15       35.27       40.11      3.43 o 
  -4   3  15       23.08       21.89      2.12 o 
  -3   3  15        0.06        0.09      1.02 o 
  -2   3  15       97.88       96.69      3.50 o 
  -1   3  15        0.78        0.41      1.27 o 
   0   3  15        0.57        2.68      1.09 o 
   1   3  15        2.24        0.59      1.35 o 
   2   3  15        0.74        0.02      1.03 o 
   3   3  15        7.55        6.25      2.64 o 
   4   3  15       57.93       62.55      3.15 o 
  -6   4  15       40.39       46.31      2.95 o 
  -5   4  15        5.88        5.87      1.41 o 
  -4   4  15       63.63       68.18      3.67 o 
  -3   4  15        9.87       11.65      1.59 o 
  -2   4  15       26.47       22.56      1.98 o 
  -1   4  15        3.41        3.12      1.30 o 
   0   4  15        0.53        1.95      1.08 o 
   1   4  15        1.31        0.54      2.59 o 
   2   4  15        0.95       -0.51      1.51 o 
   3   4  15       82.75       89.56      3.19 o 
   4   4  15       27.06       31.16      3.95 o 
  -6   5  15       77.68       80.64      4.27 o 
  -5   5  15        1.31        2.01      1.48 o 
  -4   5  15        0.09        0.03      1.10 o 
  -3   5  15        0.81        1.19      1.05 o 
  -2   5  15       18.53       17.04      1.65 o 
  -1   5  15      125.90      124.16      4.09 o 
   0   5  15       31.12       30.33      1.87 o 
   1   5  15       13.37       16.57      2.89 o 
   2   5  15        0.37       -0.72      1.64 o 
   3   5  15       42.63       38.08      4.05 o 
  -5   6  15        0.32        3.16      2.14 o 
  -4   6  15       16.53       14.78      3.04 o 
  -3   6  15       26.35       25.86      3.63 o 
  -2   6  15       25.07       30.15      3.79 o 
  -1   6  15       16.07       13.82      2.75 o 
   0   6  15        1.25        3.82      2.01 o 
   1   6  15        4.91        5.50      2.11 o 
   2   6  15       24.79       31.20      3.73 o 
  -4   7  15       13.51       15.51      3.00 o 
  -3   7  15       18.11       21.94      3.36 o 
  -2   7  15        5.45        2.01      2.04 o 
  -1   7  15      145.67      144.07      4.63 o 
   0   7  15       59.77       78.64      3.54 o 
   1   7  15        1.39       -0.72      1.24 o 
  -2  -9  16       28.80       28.36      2.52 o 
  -1  -9  16      135.67      145.69      3.39 o 
   0  -9  16       66.41       68.53      4.13 o 
   1  -9  16       91.77       91.23      2.30 o 
  -3  -8  16      109.60      108.59      2.80 o 
  -2  -8  16        8.91       11.30      1.58 o 
  -1  -8  16       89.73       91.53      2.44 o 
   0  -8  16        0.52       -0.51      0.75 o 
   1  -8  16       98.98      100.55      2.64 o 
   2  -8  16      120.22      124.35      2.99 o 
   3  -8  16       30.22       30.44      1.99 o 
  -4  -7  16       55.47       62.90      2.22 o 
  -3  -7  16       92.82      107.96      2.76 o 
  -2  -7  16       10.50       12.02      1.10 o 
  -1  -7  16       11.28       10.28      1.69 o 
   0  -7  16        4.80        2.77      0.90 o 
   1  -7  16        0.24        0.95      0.82 o 
   2  -7  16        0.00        0.32      0.84 o 
   3  -7  16       38.05       31.28      1.83 o 
  -5  -6  16       49.22       56.10      2.62 o 
  -4  -6  16       26.63       24.17      1.64 o 
  -3  -6  16       10.11       11.91      1.60 o 
  -2  -6  16        0.12       -1.28      0.64 o 
  -1  -6  16       42.48       43.63      1.73 o 
   0  -6  16       69.72       73.83      2.32 o 
   1  -6  16        0.38       -0.35      0.78 o 
   2  -6  16       62.68       63.11      2.25 o 
   3  -6  16       14.57       12.82      1.72 o 
   4  -6  16        0.16       -1.00      1.53 o 
  -5  -5  16        7.93        5.85      1.68 o 
  -4  -5  16       11.49        8.09      1.58 o 
  -3  -5  16        2.69        1.51      1.03 o 
  -2  -5  16        5.34        1.97      0.86 o 
  -1  -5  16        9.64        8.37      1.24 o 
   0  -5  16        8.58        7.44      1.06 o 
   1  -5  16        4.49        3.36      0.90 o 
   2  -5  16       47.51       40.63      2.65 o 
   3  -5  16       22.23       22.20      2.98 o 
   4  -5  16       16.92        9.49      2.44 o 
  -6  -4  16       55.91       65.87      4.52 o 
  -5  -4  16      114.33      119.65      4.53 o 
  -4  -4  16      145.49      138.81      3.70 o 
  -3  -4  16       41.70       39.45      2.15 o 
  -2  -4  16        3.28        1.99      0.94 o 
  -1  -4  16       18.61       19.71      1.65 o 
   0  -4  16        0.23        0.25      0.90 o 
   1  -4  16       50.58       52.93      2.74 o 
   2  -4  16       28.04       26.60      3.31 o 
   3  -4  16       54.87       62.31      4.53 o 
   4  -4  16       44.27       50.78      4.71 o 
  -6  -3  16        0.85       -2.70      1.35 o 
  -5  -3  16        0.93        0.36      1.40 o 
  -4  -3  16       40.35       40.11      2.98 o 
  -3  -3  16        7.72        9.99      2.25 o 
  -2  -3  16       45.91       45.39      3.21 o 
  -1  -3  16       22.80       21.06      2.66 o 
   0  -3  16       30.07       27.35      3.33 o 
   1  -3  16       24.92       25.09      3.24 o 
   2  -3  16       48.19       42.91      2.79 o 
   3  -3  16        0.91       -0.07      1.18 o 
   4  -3  16        1.05        0.17      1.35 o 
  -6  -2  16       97.51      112.59      4.64 o 
  -5  -2  16       59.90       63.90      2.81 o 
  -4  -2  16       16.73       16.54      1.65 o 
  -3  -2  16       41.51       44.29      2.49 o 
  -2  -2  16        9.80        8.68      2.20 o 
  -1  -2  16        0.04        0.10      1.06 o 
   0  -2  16       14.13       14.54      1.81 o 
   1  -2  16       13.63       16.59      3.17 o 
   2  -2  16      153.91      166.97      8.29 o 
   3  -2  16       31.61       31.10      3.38 o 
   4  -2  16       33.71       38.63      2.95 o 
  -6  -1  16       86.81      104.58      5.90 o 
  -5  -1  16        8.57        8.69      1.57 o 
  -4  -1  16        0.14        0.03      0.98 o 
  -3  -1  16      183.25      205.70      4.58 o 
  -2  -1  16        0.01        1.97      1.12 o 
  -1  -1  16        8.51        6.44      1.42 o 
   0  -1  16       89.15       97.14      3.69 o 
   1  -1  16        1.43       -1.31      1.71 o 
   2  -1  16      250.31      252.75      6.75 o 
   3  -1  16       11.89        9.48      2.39 o 
   4  -1  16        7.60        8.37      2.32 o 
  -6   0  16       77.96       87.48      3.99 o 
  -5   0  16       89.26       98.40      3.31 o 
  -4   0  16        0.01       -0.74      0.98 o 
  -3   0  16       14.05       17.24      1.99 o 
  -2   0  16       68.89       76.72      3.38 o 
  -1   0  16       47.19       45.25      3.63 o 
   0   0  16        1.38        2.43      1.56 o 
   1   0  16       29.35       29.88      3.20 o 
   2   0  16        6.27        3.03      1.73 o 
   3   0  16        8.65       11.06      2.40 o 
   4   0  16        7.11        3.95      1.91 o 
  -6   1  16        6.48        5.76      1.71 o 
  -5   1  16       13.25       13.13      3.49 o 
  -4   1  16        0.21        0.72      1.62 o 
  -3   1  16       17.48       17.33      2.60 o 
  -2   1  16        6.14        8.54      2.05 o 
  -1   1  16        0.27        0.94      1.40 o 
   0   1  16        0.02       -0.21      1.35 o 
   1   1  16       18.61       19.04      2.60 o 
   2   1  16       13.22       14.96      2.42 o 
   3   1  16       99.36       98.28      4.97 o 
   4   1  16        1.00        4.22      1.90 o 
  -6   2  16        7.18        6.20      1.70 o 
  -5   2  16       71.04       72.19      4.72 o 
  -4   2  16      202.36      234.79      8.18 o 
  -3   2  16       21.74       19.67      2.69 o 
  -2   2  16       22.81       23.95      2.86 o 
  -1   2  16       37.40       37.47      3.25 o 
   0   2  16       49.08       50.16      2.82 o 
   1   2  16        9.08        8.47      1.45 o 
   2   2  16        1.06        2.11      1.24 o 
   3   2  16       10.92       14.08      2.31 o 
   4   2  16       43.51       45.65      2.78 o 
  -6   3  16       21.88       21.52      2.96 o 
  -5   3  16       60.47       74.53      4.51 o 
  -4   3  16      149.11      163.77      5.01 o 
  -3   3  16        5.59        6.26      1.47 o 
  -2   3  16       84.88       88.67      6.26 o 
  -1   3  16        1.16        1.71      1.70 o 
   0   3  16        5.23        5.61      1.39 o 
   1   3  16       17.86       23.94      2.10 o 
   2   3  16        2.18        1.10      1.15 o 
   3   3  16        0.04       -0.10      1.15 o 
  -5   4  16       38.94       45.19      2.86 o 
  -4   4  16        9.69        8.27      1.59 o 
  -3   4  16        1.02        0.05      1.66 o 
  -2   4  16        5.10        5.94      1.41 o 
  -1   4  16        1.61        2.70      1.25 o 
   0   4  16       94.39      100.99      3.85 o 
   1   4  16       43.68       48.68      2.76 o 
   2   4  16       22.29       24.41      2.82 o 
  -4   5  16       28.25       31.79      2.31 o 
  -3   5  16        3.61        2.06      1.11 o 
  -2   5  16        0.81        1.35      1.08 o 
  -1   5  16       92.89       96.86      5.10 o 
   0   5  16        3.87        5.17      2.22 o 
   1   5  16       14.49       15.84      3.08 o 
   2   5  16        0.08        1.33      1.94 o 
  -3   6  16       19.47       19.58      3.25 o 
  -2   6  16        0.13       -1.44      1.82 o 
  -1   6  16       13.16       12.31      2.82 o 
   0   6  16        3.56        3.08      2.11 o 
  -1  -8  17        0.05       -0.34      0.74 o 
   0  -8  17        4.68        6.35      1.06 o 
  -3  -7  17       82.78       87.03      2.58 o 
  -2  -7  17        2.53        0.94      0.87 o 
  -1  -7  17        1.44        1.71      0.82 o 
   0  -7  17       36.37       34.15      1.85 o 
   1  -7  17        0.61        1.47      0.92 o 
   2  -7  17       19.34       16.90      1.47 o 
  -4  -6  17        8.46        9.16      1.28 o 
  -3  -6  17        4.42        4.48      1.03 o 
  -2  -6  17       62.06       62.51      2.26 o 
  -1  -6  17       64.72       65.18      2.05 o 
   0  -6  17       67.05       71.44      2.72 o 
   1  -6  17       16.46       16.59      1.41 o 
   2  -6  17       32.15       35.32      2.52 o 
  -4  -5  17       24.00       26.31      2.03 o 
  -3  -5  17       22.46       18.61      1.70 o 
  -2  -5  17       44.03       48.00      2.35 o 
  -1  -5  17        4.07        1.75      1.02 o 
   0  -5  17        0.99        0.45      1.12 o 
   1  -5  17        1.97        1.66      1.97 o 
   2  -5  17       11.73       10.46      2.46 o 
   3  -5  17       21.20       18.27      2.90 o 
  -5  -4  17      116.18      117.31      4.63 o 
  -4  -4  17       41.99       51.29      5.75 o 
  -3  -4  17       34.55       37.76      2.92 o 
  -2  -4  17        3.59        0.46      3.07 o 
  -1  -4  17        1.89        0.27      1.86 o 
   0  -4  17      108.07      115.95      5.85 o 
   1  -4  17       19.33       14.50      2.75 o 
   2  -4  17        4.05        5.43      2.19 o 
   3  -4  17        7.94        4.59      2.14 o 
  -5  -3  17        2.17        3.98      2.63 o 
  -4  -3  17       35.22       34.23      2.92 o 
  -3  -3  17       19.01       12.19      2.01 o 
  -2  -3  17       56.35       58.53      3.23 o 
  -1  -3  17        1.82        0.11      1.64 o 
   0  -3  17        1.17       -0.35      1.57 o 
   1  -3  17        7.05        5.50      1.46 o 
   2  -3  17       22.64       26.88      2.47 o 
   3  -3  17       23.80       24.34      2.47 o 
  -5  -2  17        0.24       -0.17      1.12 o 
  -4  -2  17       90.12      105.53      3.46 o 
  -3  -2  17       25.82       25.90      2.02 o 
  -2  -2  17       57.57       56.05      3.00 o 
  -1  -2  17        0.23        0.56      1.14 o 
   0  -2  17       45.27       46.71      2.92 o 
   1  -2  17       81.65       84.31      6.07 o 
   2  -2  17        0.92       -0.38      1.24 o 
   3  -2  17       27.41       24.69      2.49 o 
  -5  -1  17       18.89       17.35      1.84 o 
  -4  -1  17        0.95        0.26      1.04 o 
  -3  -1  17        0.00        0.80      1.16 o 
  -2  -1  17        3.23        4.43      1.36 o 
  -1  -1  17        4.45        3.41      1.36 o 
   0  -1  17       16.37       12.92      1.88 o 
   1  -1  17        9.99        9.93      3.05 o 
   2  -1  17       41.91       37.47      3.82 o 
   3  -1  17       14.89       14.16      2.72 o 
  -5   0  17       79.53       81.96      5.67 o 
  -4   0  17       11.26        9.24      2.39 o 
  -3   0  17        8.89        5.03      1.97 o 
  -2   0  17       86.13       95.78      5.18 o 
  -1   0  17        3.83        0.97      1.51 o 
   0   0  17       56.61       58.03      4.13 o 
   1   0  17        0.30       -0.02      1.59 o 
   2   0  17       10.26       14.00      2.52 o 
   3   0  17       65.93       64.11      4.42 o 
  -5   1  17      100.03      111.03      5.86 o 
  -4   1  17       71.98       80.96      4.93 o 
  -3   1  17       16.31       10.88      2.42 o 
  -2   1  17      101.16      116.23      5.54 o 
  -1   1  17        4.81        0.62      1.59 o 
   0   1  17       15.78       17.31      2.61 o 
   1   1  17       72.93       73.74      4.46 o 
   2   1  17       13.95       14.01      2.44 o 
  -5   2  17       35.14       45.82      3.97 o 
  -4   2  17       21.34       23.45      3.13 o 
  -3   2  17        3.54        0.77      1.66 o 
  -2   2  17       54.61       65.91      4.34 o 
  -1   2  17       86.55       94.44      4.81 o 
   0   2  17       31.73       24.57      2.84 o 
   1   2  17        9.48        5.91      1.89 o 
   2   2  17       55.09       67.19      4.06 o 
  -4   3  17       22.07       31.42      3.34 o 
  -3   3  17        0.29       -0.56      1.18 o 
  -2   3  17        6.71        1.50      1.85 o 
  -1   3  17        0.03       -0.55      1.09 o 
   0   3  17       14.44       17.09      1.95 o 
   1   3  17        0.38        1.81      1.24 o 
   2   3  17        0.78        2.35      1.27 o 
  -3   4  17      104.17      114.87      4.04 o 
  -2   4  17        1.49       -0.24      1.15 o 
  -1   4  17       11.79       16.85      2.46 o 
   0   4  17       11.08        9.77      2.25 o 
   1   4  17       29.06       31.52      2.24 o 
  -1  -6  18       56.80       66.66      2.72 o 
   0  -6  18        0.26       -0.49      0.97 o 
  -2  -5  18       86.86       96.33      4.13 o 
  -1  -5  18        0.12       -0.28      2.11 o 
   0  -5  18       47.07       40.56      3.96 o 
   1  -5  18       16.44       17.95      2.90 o 
  -3  -4  18       20.67       22.17      2.47 o 
  -2  -4  18       20.87       17.90      2.27 o 
  -1  -4  18        7.07        9.33      2.46 o 
   0  -4  18       45.97       38.02      3.96 o 
   1  -4  18        1.03        0.02      1.77 o 
   2  -4  18        7.00        3.80      2.04 o 
  -4  -3  18       45.17       48.20      3.44 o 
  -3  -3  18        0.25        0.33      1.52 o 
  -2  -3  18        0.02        1.62      1.92 o 
  -1  -3  18       26.15       31.05      3.72 o 
   0  -3  18        8.61       11.45      1.84 o 
   1  -3  18        0.18        0.32      1.49 o 
   2  -3  18        0.58        0.16      1.31 o 
  -4  -2  18      187.90      188.93      5.90 o 
  -3  -2  18       11.87        7.28      1.70 o 
  -2  -2  18        3.85        4.08      1.74 o 
  -1  -2  18        0.00       -1.19      1.06 o 
   0  -2  18        0.11       -1.35      1.58 o 
   1  -2  18       61.93       74.17      3.62 o 
   2  -2  18        2.40        2.70      1.47 o 
  -4  -1  18        0.19        1.76      1.92 o 
  -3  -1  18        2.56        3.56      1.47 o 
  -2  -1  18       10.08       10.28      1.83 o 
  -1  -1  18        2.06        0.58      1.26 o 
   0  -1  18       17.27       17.56      2.14 o 
   1  -1  18       24.98       28.48      3.41 o 
   2  -1  18        2.24        4.52      2.14 o 
  -4   0  18       37.30       52.51      4.36 o 
  -3   0  18       17.60       24.11      3.30 o 
  -2   0  18       87.55       97.96      5.35 o 
  -1   0  18        7.86        7.22      2.28 o 
   0   0  18       38.65       45.31      3.88 o 
   1   0  18       26.92       24.76      3.14 o 
  -3   1  18        0.76        0.79      1.70 o 
  -2   1  18        0.75        2.36      1.87 o 
  -1   1  18        0.27       -0.03      1.55 o 
   0   1  18       28.78       32.45      3.47 o 
   1   1  18        0.00       -1.71      1.53 o 
  -3   2  18        8.70       13.40      2.47 o 
  -2   2  18       10.05       11.14      2.41 o 
  -1   2  18       58.61       63.00      4.16 o 
   0   2  18       21.66       19.54      2.77 o 
                                                 
